# Supplementary material for: Determinants of loss to follow-up among HIV positive patients receiving antiretroviral therapy in a test and treat setting: A retrospective cohort study in Masaka, Uganda
Source: PLoS One. 2020 Apr 7;15(4):e0217606. doi: 10.1371/journal.pone.0217606 (PMC7138304; doi:10.1371/journal.pone.0217606)
Supplement: S1 Dataset — (XLSX) [file pone.0217606.s001.xlsx]

## Sheet: Sheet1
Study_genareted_ID	BaselineCD4	BaselineTB	Gender	Age_enoll	civilstatus	AcesstoPhone	educn	BaselineWHO_stage	Baseline_WEIGHTKG	Baseline_HEIGHTCM	Deceased	Days since birth to testing	Days Since birth to Start_ART	Days to enrollment after testing	outcome	Analysis_Time(Days)	Interv	ARVREGIMEN	Number_days_Enddate_RecentDate	Number_days_Enddate_lastseendate
30D712	95	1	Male	30-39Yrs	2	No	1	2	60		0	13670	13728	29	3	1612	Deferred	TDF+3TC+NVP	-108	-24
185D612	361	1	Male	30-39Yrs	1	Yes	1	1	54	160.5	0	12955	12988	0	3	1621	Deferred	AZT+3TC+NVP	-55	29
59D414	453	1	Female	18-24Yrs	0	Yes	2	2	53	155	0	6615	7126	10	3	495	Deferred	TDF+3TC+EFV	-96	-30
84D612	543	1	Female	18-24Yrs	99	No	2	2	51	161	0	8528	8737	34	3	1489	Deferred	AZT+3TC+EFV	-46	17
187D613	343	1	Male	30-39Yrs	1	Yes	2	2	54		0	12586	12596	10	3	1283	Deferred	AZT+3TC+NVP	-68	44
127D612	87	1	Male	25-29Yrs	2	No	2	2	60	165.5	0	10386	10412	10	2	1534	Deferred	AZT+3TC+NVP	107	204
1D913	471	1	Male	40-49Yrs	1	No	1	2	62	169	0	14836	14854	18	3	1216	Deferred	TDF+3TC+EFV	-46	44
196D614	716	1	Male	30-39Yrs	1	No	1	2	46		0	12586	12594	8	3	920	Deferred	TDF+3TC+EFV	-142	-30
115D413	551	1	Female	18-24Yrs	99	No	1	2	65	164.5	0	7403	7439	7	3	14	Deferred	TDF+3TC+EFV	1284	1312
208D215	184	1	Female	25-29Yrs	99	Yes		2	53.5	158.6	0	9632	10281	649	3	676	Deferred	TDF+3TC+EFV	-65	32
77D514	441	1	Male	18-24Yrs	99	Yes	1	2	49		0	7802	7816	0	3	949	Deferred	TDF+3TC+EFV	-61	30
42D912	269	1	Male	40-49Yrs	1	Yes	2	1	62		0	15588	15645	0	3	1521	Deferred	AZT+3TC+NVP	-74	16
147D1113	218	1	Male	30-39Yrs	99	Yes	3	2	70	182	0	13101	13112	11	3	1132	Deferred	TDF+3TC+EFV	-102	19
102D712		1	Male	40-49Yrs	1	No	1	2			1	17711	17725	14	1	993	Deferred	TDF+FTC+EFV	619	675
69D413	545	1	Male	18-24Yrs	1	No	0	3	54	164	0	7390	7641	15	3	77	Deferred	TDF+3TC+EFV	1020	1047
162D113	319	1	Female	25-29Yrs	99	Yes	3	2	78		0	9655	9883	228	3	156	Deferred	AZT+3TC+NVP	1227	1283
209D814	674	1	Female	18-24Yrs	99	Yes	1	2	51	160	0	7534	7838	10	3	562	Deferred	TDF+3TC+EFV	-110	-20
129D513	193	1	Female	18-24Yrs	1	No	2	2	70		0	8507	8540	33	3	256	Deferred	AZT+3TC+NVP	1306	1065
208D713	203	1	Female	25-29Yrs	99	Yes	2	4	72	162	0	8957	8985	14	3	1241	Deferred	TDF+3TC+NVP	-101	-40
169D1113	420	1	Female	40-49Yrs	99	No	1	3	40	154.2	0	17835	17862	27	3	1130	Deferred	TDF+3TC+EFV	-123	-39
194D1014		1	Female	30-39Yrs	1	Yes	1	1	50		0	12931	13058	127	2	13	Deferred	TDF+3TC+EFV	795	808
106D612	386	1	Male	50+Yrs	99	Yes	3	2	163	55	0	23531	23807	8	3	1395	Deferred	TDF+3TC+EFV	-73	46
134D513	554	1	Male	25-29Yrs	99	Yes	1	2	38		0	10298	10367	69	3	1320	Deferred	AZT+3TC+EFV	47	131
224D113	667	1	Female	18-24Yrs	2	Yes	1	1	51	162	0	8639	8851	155	3	1375	Deferred	AZT+3TC+EFV	-52	81
192D714	442	1	Female	50+Yrs	99	No	1	2	65		0	24187	24312	125	3	890	Deferred	TDF+3TC+EFV	-100	-9
201D912	836	1	Female	30-39Yrs	99	Yes	1	2	49	155	0	13050	13303	3	3	1306	Deferred	AZT+3TC+NVP	-122	-37
78D516	395	1	Female	40-49Yrs	1	Yes	1	2	72		0	16560	16588	14	3	213	Deferred	TDF+3TC+EFV	-142	-44
81D213	787	1	Female	40-49Yrs	1	No	1	2	65	162	0	15351	15818	38	3	983	Deferred	TDF+3TC+EFV	-114	-24
14D114	414	1	Female	30-39Yrs	1	Yes	2	2	64	165.2	0	12018	12058	40	3	1090	Deferred	TDF+3TC+EFV	-128	-9
146D415	187	2	Male	30-39Yrs	1	Yes	2	2	64	169	0	11522	11805	283	3	140	Deferred	TDF+3TC+EFV	355	473
156D612	289	1	Female	30-39Yrs	2	No	1	2	55	155.1	0	11452	11996	40	3	1152	Deferred	TDF+3TC+NVP	-123	-39
218D612	60	1	Female	30-39Yrs	2	No	1	2	59	155.9	0	11492	11513	7	3	98	Deferred	TDF+3TC+NVP	1537	1537
49D714	560	1	Female	25-29Yrs	99	Yes	0	2	55		0	10036	10049	13	2	42	Deferred	TDF+3TC+EFV	866	894
202D114	107	1	Male	25-29Yrs	99	Yes	2	4	68	178.3	0	9874	9917	14	3	1040	Deferred	TDF+3TC+EFV	-86	-19
156D1113	585	1	Female	25-29Yrs	1	No	1	2	51	158.3	0	10159	10380	32	3	942	Deferred	TDF+3TC+EFV	-41	-5
19D1213	401	1	Male	40-49Yrs	99	No	0	2	50	158	0	16760	16774	14	3	1123	Deferred	TDF+3TC+EFV	-66	61
138D814	319	1	Male	25-29Yrs	99	Yes	1	2	60	176	0	10373	10458	85	3	864	Deferred	TDF+3TC+EFV	-123	-40
30D513	839	1	Female	25-29Yrs	99	No	2	2	64	153	0	9981	9989	8	3	1333	Deferred	TDF+3TC+EFV	-45	18
147D615	648	1	Female	25-29Yrs	2	Yes	2	2	77	165	0	10379	10479	20	3	478	Deferred	TDF+3TC+EFV	-423	-27
163D1112	436	1	Male	18-24Yrs	0	No	2	1	57	164	0	7256	7349	9	3	1416	Deferred	TDF+3TC+EFV	-123	-32
117D412	174	2	Male	30-39Yrs	1	No	1	2	59	169	0	12156	12250	4	3	1629	Deferred	AZT+3TC+NVP	-54	37
106D215	395	1	Female	25-29Yrs	99	Yes	1	1	50	152	0	10521	10634	113	3	688	Deferred	TDF+3TC+EFV	-58	-30
93D212	163	1	Female	30-39Yrs	1	No	1	2	39	159.9	0	12092	12252	4	3	1627	Deferred	AZT+3TC+NVP	-74	16
201D913	379	1	Male	25-29Yrs	1	Yes	2	2	59	167	0	9390	9404	14	2	197	Deferred	TDF+3TC+EFV	991	1048
63D714	452	1	Female	25-29Yrs	1	No	1	2	69		0	9630	9685	55	3	907	Deferred	TDF+3TC+EFV	-65	32
137D915	887	1	Female	25-29Yrs	1	Yes		1	43		0	9013	9025	12	3	471	Deferred	TDF+3TC+EFV	-47	37
51D713	111	1	Male	40-49Yrs	2	Yes	1	2	52		1	15894	15957	0	1	86	Deferred	TDF+3TC+NVP	1117	1131
31D212	8	1	Male	30-39Yrs	99	No	3	2	48	166	1	12814	12827	5	1	181	Deferred	TDF+3TC+NVP	1601	1615
8D712	443	1	Male	30-39Yrs	1	Yes	1	2	76		0	10965	11702	189	3	1081	Deferred	TDF+3TC+EFV	-87	-24
208D314	236	1	Male	18-24Yrs	99	Yes	2	2	46		0	7010	7024	14	3	1011	Deferred	TDF+3TC+EFV	60	150
141D112	49	1	Female	40-49Yrs	1	No	0	2	70	166.5	0	14618	14626	3	3	190	Deferred	TDF+3TC+NVP	1620	1620
46D1112	466	1	Female	25-29Yrs	99	Yes	1	2	63	157.5	0	10142	10172	30	3	1515	Deferred	AZT+3TC+EFV	-123	-11
70D115	99	1	Female	25-29Yrs	2	No	1	2	80	168	0	10598	10715	0	3	607	Deferred	TDF+3TC+NVP	-110	-39
160D514	540	1	Male	30-39Yrs	1	Yes	2	2	70		0	13283	13434	7	3	810	Deferred	TDF+3TC+EFV	-137	-25
53D914	1041	1	Male	40-49Yrs	1	No	1	2	54		0	16682	16765	0	3	766	Deferred	TDF+3TC+EFV	-54	87
80D1013	624	1	Female	18-24Yrs	99	Yes	2	2	40	154.5	0	7765	7954	189	3	1	Deferred	TDF+3TC+EFV	1163	1177
134D1014	269	3	Female	30-39Yrs	0	No	3	3	47	148	0	11287	11328	0	3	766	Deferred	TDF+3TC+EFV	-60	59
75D812	357	1	Female	25-29Yrs	1	No	1	2	76		0	10039	10124	42	3	1563	Deferred	AZT+3TC+NVP	-53	59
172D612	77	1	Female	25-29Yrs	1	No	1	2	44	152	0	10763	10807	0	3	643	Deferred	AZT+3TC+NVP	968	968
68D615	604	1	Female	40-49Yrs	2	Yes	1	2	53	159	0	14740	14925	30	3	415	Deferred	TDF+3TC+EFV	-66	-5
50D113	301	1	Female	30-39Yrs	99	Yes	1	2	84		0	12790	12799	2	3	1445	Deferred	TDF+3TC+NVP	-87	33
32D216	399	1	Male	30-39Yrs	1	Yes	0	2	56	175	0	11961	12091	125	3	327	Deferred	AZT+3TC+EFV	-163	-37
222D215	222	1	Female	30-39Yrs	1	Yes	1	2	41	158.9	0	12802	12839	37	3	675	Deferred	TDF+3TC+EFV	-82	15
260D512	459	1	Female	18-24Yrs	1	No	2	2	45	147	0	8544	8927	7	2	163	Deferred	TDF+3TC+EFV	1136	1167
143D812	326	1	Female	30-39Yrs	1	No	2	2	77	159.5	0	10990	11217	195	3	1566	Deferred	AZT+3TC+EFV	-96	26
127D713	385	1	Male	30-39Yrs	99	Yes	1	2	70		0	12972	12981	9	3	1263	Deferred	TDF+3TC+EFV	-51	61
100D812		1	Female	25-29Yrs	3	No	2	2	45		0	10083	10101	3	2	164	Deferred	TDF+3TC+NVP	1422	1394
113D812	879	1	Female	30-39Yrs	1	No	0	2	55		0	11130	11827	52	3	956	Deferred	TDF+3TC+EFV	-89	-32
158D116	734	1	Female	25-29Yrs	1	No	2	2	70	156.4	0	9509	9543	7	3	318	Deferred	TDF+3TC+EFV	-117	-30
136D114	260	1	Male	30-39Yrs	1	No	1	2	55	178.3	0	10902	10977	75	3	1076	Deferred	TDF+3TC+NVP	-86	60
194D514	830	1	Female	18-24Yrs	99	Yes	2	2	80		0	8547	8591	0	3	905	Deferred	TDF+3TC+EFV	-138	-25
214D914	613	1	Female	18-24Yrs	0	No	1	2	52	158	0	8227	8469	80	2	14	Deferred	TDF+3TC+EFV	648	662
20D1112	262	1	Female	18-24Yrs	1	Yes	1	2	53	162	0	6441	6515	74	3	1520	Deferred	AZT+3TC+NVP	-123	-40
182D414	517	1	Female	30-39Yrs	2	No	1	2	57		0	10908	10957	4	3	933	Deferred	TDF+3TC+EFV	-100	-37
195D612	349	1	Female	30-39Yrs	1	No	1	2	55	157	0	11091	11289	42	2	145	Deferred	AZT+3TC+EFV	1349	1377
23D116	423	1	Female	18-24Yrs	2	No	1	2	75	159.8	0	8749	8769	20	2	42	Deferred	TDF+3TC+EFV	320	348
8D513	346	1	Female	18-24Yrs	99	Yes	1	2	45	112	0	8143	8157	14	3	1339	Deferred	TDF+3TC+EFV	-96	-38
1D512	648	1	Male	40-49Yrs	1	Yes	0	2	48	159	0	16784	17069	7	3	1426	Deferred	AZT+3TC+NVP	-117	-33
79D1214	730	1	Female	30-39Yrs	99	No	0	2	71	167	0	11919	12236	111	3	547	Deferred	TDF+3TC+EFV	-68	-10
194D112	149	1	Male	30-39Yrs	1	No	1	2	46	163	0	10979	11010	0	3	1773	Deferred	TDF+3TC+EFV	-95	-6
127D1114	425	1	Male	30-39Yrs	1	No		2	63	175	0	11640	11652	0	3	766	Deferred	TDF+3TC+EFV	22	113
63D415	179	2	Female	18-24Yrs	99	No	2	2	40	152	0	7768	7779	11	3	621	Deferred	TDF+3TC+EFV	-102	-12
37D114	168	1	Female	25-29Yrs	2	Yes	2	2	75		0	9463	9503	40	3	1089	Deferred	TDF+3TC+EFV	-68	72
97D215	304	1	Female	30-39Yrs	0	No		2	49	146	0	11903	11935	7	3	182	Deferred	TDF+3TC+EFV	464	481
109D912	208	4	Male	30-39Yrs	1	No	3	3	57	172	0	13363	13384	0	3	1549	Deferred	AZT+3TC+NVP	-129	-31
4D214	713	1	Female	18-24Yrs	0	Yes	2	2	69		0	6596	6804	12	3	866	Deferred	TDF+3TC+EFV	-128	23
105D516	459	1	Female	40-49Yrs	99	Yes	2	2	55	161.6	0	14680	14753	73	3	222	Deferred	TDF+3TC+EFV	-54	32
76D313	118	1	Male	30-39Yrs	99	Yes	1	3	54	174	0	13859	13951	92	3	1389	Deferred	TDF+3TC+NVP	-53	72
18D114	273	1	Male	25-29Yrs	99	Yes	2	3	51	169.4	0	9468	9516	34	3	1076	Deferred	TDF+3TC+EFV	-74	44
257D612	304	1	Male	30-39Yrs	99	No	2	2	55	175	0	11860	11895	7	3	1619	Deferred	AZT+3TC+NVP	-68	37
150D412	394	1	Female	30-39Yrs	99	Yes	0	2	60	166	0	11788	12243	13	2	784	Deferred	TDF+3TC+EFV	487	557
218D314	599	1	Female	30-39Yrs	1	No	2	2	51		0	11774	11787	0	3	996	Deferred	TDF+3TC+EFV	-44	19
132D614	233	1	Male	40-49Yrs	1	No	0	2	43	158	1	16438	16538	0	1	54	Deferred	TDF+3TC+EFV	815	828
62D912	163	1	Male	18-24Yrs	2	Yes	1	1	47	157	0	8276	8288	12	3	1573	Deferred	AZT+3TC+NVP	-163	-23
194D414	941	1	Female	50+Yrs	99	No	0	2	48		0	19090	19111	21	2	189	Deferred	TDF+3TC+EFV	788	830
156D214	292	1	Female	18-24Yrs	1	No	2	1	51		0	6544	6618	74	3	70	Deferred	TDF+3TC+EFV	982	982
138D115	205	1	Male	30-39Yrs	2	No	2	2	64	170	0	12773	12833	29	3	681	Deferred	TDF+3TC+EFV	-96	50
37D1114		1	Male	25-29Yrs	1	No	1	2	60	170	0	10534	10554	2	3	45	Deferred	TDF+3TC+EFV	691	723
143D414	495	1	Female	18-24Yrs	0	Yes	2	2	64		0	7408	7418	10	3	982	Deferred	TDF+3TC+EFV	-97	-39
40D1112	137	1	Female	18-24Yrs	2	Yes	2	1	49	159	0	7497	7629	118	3	1502	Deferred	AZT+3TC+NVP	-93	19
156D115	76	3	Male	30-39Yrs	2	No	3	3	45	170	0	11700	11779	8	3	639	Deferred	TDF+3TC+EFV	-19	10
202D413	789	1	Female	18-24Yrs	1	No	2	2	49	164	0	8863	8884	21	3	1342	Deferred	AZT+3TC+EFV	-122	-32
55D514	77	1	Female	50+Yrs	2	No	2	4	47		1	22408	22455	3	1	295	Deferred	TDF+3TC+NVP	614	628
171D1113	260	1	Female	25-29Yrs	1	No	2	1	50		0	9090	9098	8	3	425	Deferred	AZT+3TC+NVP	667	703
168D813	956	1	Male	30-39Yrs	99	Yes	2	2	72	181	0	13376	13887	4	3	722	Deferred	TDF+3TC+EFV	-324	-19
28D1215		1	Female	25-29Yrs	1	No	1	2	60		0	10199	10231	0	3	361	Deferred	TDF+3TC+EFV	-47	-46
201D612	163	1	Male	30-39Yrs	99	No	1	2	67	172	0	11861	11879	3	3	83	Deferred	AZT+3TC+NVP	1564	1552
230D612	1566	1	Female	25-29Yrs	1	No	2	1	52	157.1	0	10010	10492	28	3	1195	Deferred	TDF+3TC+EFV	-52	60
70D312	440	1	Female	30-39Yrs	2	No	2	2	79	153.5	0	13947	14191	3	3	1514	Deferred	AZT+3TC+NVP	-38	32
129D713	710	1	Female	25-29Yrs	99	No	1	2	71		0	8961	9340	3	3	188	Deferred	TDF+3TC+EFV	676	698
44D312	807	1	Female	18-24Yrs	1	No	1	2	48	145.5	0	8827	10022	4	3	570	Deferred	TDF+3TC+EFV	-65	-32
72D813	654	1	Female	18-24Yrs	0	Yes	2	1	50		0	8606	8962	13	2	306	Deferred	TDF+3TC+EFV	593	591
100D313	306	1	Male	30-39Yrs	1	Yes	1	1	62	162	0	13932	13957	25	3	1383	Deferred	AZT+3TC+NVP	-123	-30
3D515	13	1	Female	25-29Yrs	1	Yes	2	2	57	156	0	9973	9985	12	3	607	Deferred	TDF+3TC+EFV	-109	-19
156D912	231	1	Male	18-24Yrs	2	No	0	2	54	158	0	8643	8663	20	3	1	Deferred	AZT+3TC+NVP	1549	1563
126D813	653	1	Male	50+Yrs	1	Yes	1	2	60	164	0	19185	19309	33	3	1144	Deferred	TDF+3TC+EFV	-67	46
186D812	307	5	Male	50+Yrs	2	No	1	3	34		1	21409	21430	7	1	473	Deferred	AZT+3TC+NVP	1209	1272
124D712	131	1	Female	30-39Yrs	2	No	2	2	48	173	0	11882	11913	3	3	45	Deferred	AZT+3TC+NVP	1524	1556
39D1112	1336	1	Female	25-29Yrs	99	No	1	2	62	154	0	10400	10735	137	3	1318	Deferred	AZT+3TC+NVP	-31	-30
197D712	425	1	Female	30-39Yrs	1	No	1	3	49		0	14077	14283	7	3	1422	Deferred	TDF+3TC+EFV	-59	51
32D1114	35	3	Male	30-39Yrs	2	No	1	4	42	164	1	12766	12906	21	1	50	Deferred	TDF+3TC+EFV	621	654
28D813	589	1	Male	25-29Yrs	1	Yes	1	2	59	171.5	0	8968	8982	14	2	14	Deferred	AZT+3TC+EFV	1230	1235
82D212	308	1	Female	18-24Yrs	1	No	2	2	69	170	0	8074	8138	0	2	402	Deferred	TDF+3TC+EFV	1321	1382
32D515	556	1	Male	30-39Yrs	99	No	1	2	45	153	0	12177	12270	2	3	513	Deferred	TDF+3TC+EFV	-45	81
193D412	319	1	Female	18-24Yrs	1	No	1	1	48	168	0	8874	8943	8	3	233	Deferred	AZT+3TC+NVP	1332	1416
180D1013	760	1	Female	18-24Yrs	99	Yes	2	1	54	164	0	8690	8717	12	3	1144	Deferred	TDF+3TC+EFV	-89	-2
155D813	576	1	Male	30-39Yrs	1	No	1	2	60	161	0	14104	14118	14	3	337	Deferred	AZT+3TC+EFV	885	885
247D312	40	2	Female	18-24Yrs	1	No	2	3	33	153	1	8486	8494	1	1	332	Deferred	TDF+3TC+NVP	1380	1408
83D213	760	1	Female	40-49Yrs	2	No	2	2	72	162	0	17939	18174	7	3	748	Deferred	AZT+3TC+NVP	520	436
176D1112	497	1	Male	30-39Yrs	99	No	1	2	62	175	0	11221	11367	62	3	1416	Deferred	TDF+3TC+EFV	-117	-25
60D512	245	1	Female	30-39Yrs	2	No	1	2	59	184	0	11074	11100	12	3	1683	Deferred	AZT+3TC+NVP	-53	61
207D314	373	3	Female	50+Yrs	99	No	0	3	38	157	0	20037	20129	0	3	54	Deferred	TDF+3TC+EFV	808	865
104D513	544	1	Female	25-29Yrs	0	No	1	2	38		0	10332	10487	30	3	1200	Deferred	TDF+3TC+EFV	-61	-33
181D613	531	1	Female	30-39Yrs	2	Yes	1	2	38		0	11132	11162	3	2	168	Deferred	AZT+3TC+EFV	1088	1125
253D1012		1	Female	30-39Yrs	2	No	1	1	50	158	0	12959	13113	126	3	105	Deferred	AZT+3TC+EFV	1363	1391
30D214	464	1	Female	30-39Yrs	1	No	1	2	59	164.8	0	12812	12834	8	3	1045	Deferred	TDF+3TC+EFV	-124	-37
185D1114	13	1	Female	18-24Yrs	0	No	2	2	52	167	0	8725	8736	3	3	760	Deferred	TDF+3TC+EFV	-121	-18
3D216	234	1	Female	18-24Yrs	2	No	0	2	45	157	0	8428	8452	3	3	313	Deferred	TDF+3TC+EFV	-52	-18
226D512	19	1	Female	25-29Yrs	99	No	2	3	43	152	0	9272	9293	7	3	1664	Deferred	AZT+3TC+NVP	-108	-24
41D312	213	1	Female	30-39Yrs	99	No	1	1	58	158	0	12462	12553	21	3	310	Deferred	TDF+3TC+NVP	1381	1381
174D612	29	2	Female	30-39Yrs	99	Yes	1	3	50	160	0	11797	11902	63	3	1612	Deferred	AZT+3TC+NVP	-96	-33
66D1113	169	1	Female	30-39Yrs	1	No	3	2	72		0	14180	14195	15	3	1145	Deferred	AZT+3TC+NVP	-191	-19
236D712	246	1	Female	30-39Yrs	99	Yes	1	1	45	142	0	11521	11541	12	2	1374	Deferred	AZT+3TC+NVP	233	355
128D115	249	4	Male	40-49Yrs	2	No	1	3	48	169	0	16788	16815	27	3	716	Deferred	TDF+3TC+EFV	-123	-38
80D913	272	1	Male	25-29Yrs	99	Yes	1	2	68	166.6	0	9349	9384	35	3	1208	Deferred	AZT+3TC+NVP	-110	-19
20D815	164	1	Male	25-29Yrs	99	Yes	1	3	65	168	0	10443	10457	0	3	500	Deferred	TDF+3TC+NVP	-45	39
231D713	663	1	Female	18-24Yrs	1	Yes	1	2	43	152	0	7515	8167	0	3	598	Deferred	AZT+3TC+EFV	-144	-31
28D414	66	2	Male	30-39Yrs	1	Yes	1	4	54		0	12354	12369	1	3	989	Deferred	TDF+3TC+EFV	-117	-32
125D313	352	1	Male	18-24Yrs	99	Yes	1	2	53	148	0	8100	8115	15	3	1381	Deferred	AZT+3TC+NVP	-149	-37
117D114		1	Female	18-24Yrs	1	Yes		1	51		0	7181	7314	133	2	110	Deferred	TDF+3TC+EFV	976	1002
97D413	448	1	Female	25-29Yrs	1	No	0	2	69		0	10606	10697	91	3	462	Deferred	AZT+3TC+EFV	921	894
78D115	384	1	Female	30-39Yrs	1	Yes	0	1	45	41.6	0	14252	14280	0	3	695	Deferred	TDF+3TC+EFV	-72	-5
45D313	559	1	Male	30-39Yrs	2	Yes	1	1	60	167	0	13935	13949	14	3	1391	Deferred	AZT+3TC+EFV	-60	30
65D1212	132	1	Female	25-29Yrs	2	No	3	2	43	152	0	9195	9237	3	3	1443	Deferred	TDF+3TC+EFV	-166	16
62D1015	649	1	Female	18-24Yrs	0	Yes	1	2	63		0	7590	7816	0	3	219	Deferred	TDF+3TC+EFV	-93	-40
4D113	243	3	Male	30-39Yrs	1	Yes	1	3	41	166	0	13757	13839	20	3	1397	Deferred	AZT+3TC+NVP	-80	-30
79D116	92	1	Male	25-29Yrs	1	No	1	3	54	158	0	9857	9867	10	3	359	Deferred	TDF+3TC+NVP	-60	30
58D212	17	1	Male	25-29Yrs	99	No	2	2	45	164.5	0	9168	9204	0	2	505	Deferred	TDF+3TC+NVP	1248	1276
146D1115	551	2	Male	40-49Yrs	2	No	1	3	51		0	16404	16439	0	3	362	Deferred	TDF+3TC+EFV	44	74
239D612	343	1	Female	25-29Yrs	1	No	2	2	68	160	0	10016	10059	23	3	1628	Deferred	AZT+3TC+EFV	-46	45
114D416	69	3	Male	40-49Yrs	2	Yes	1	4	65	165	0	15457	15497	0	3	208	Deferred	TDF+3TC+EFV	-44	19
222D113	483	1	Female	25-29Yrs	1	Yes	1	1	85	155	0	10243	10312	12	3	1375	Deferred	TDF+3TC+EFV	-94	-5
94D413	181	1	Female	30-39Yrs	0	No	2	2	40		0	13608	13619	11	3	1356	Deferred	TDF+3TC+NVP	-100	-40
191D312	131	1	Female	18-24Yrs	99	No	1	1	52	156	0	6626	6655	29	3	1745	Deferred	TDF+3TC+NVP	-67	23
154D115	206	1	Female	40-49Yrs	1	Yes	2	2	52	168	0	15519	16511	936	3	655	Deferred	TDF+3TC+NVP	-135	-37
30D613	411	1	Male	18-24Yrs	1	No	2	1	61		0	8540	8556	15	3	1305	Deferred	AZT+3TC+EFV	-95	23
166D414	1320	1	Male	30-39Yrs	1	Yes	1	2	58		0	11785	11805	20	3	978	Deferred	TDF+3TC+EFV	-177	-38
204D912	212	1	Female	18-24Yrs	2	No	1	2	42	148	0	7463	7575	112	3	75	Deferred	AZT+3TC+NVP	1453	1481
125D1012	520	1	Female	30-39Yrs	99	No	1	1	47	152	0	10838	10992	42	3	1426	Deferred	AZT+3TC+EFV	-45	-16
16D1213	147	1	Female	50+Yrs	99	Yes	2	2	61	176.8	0	18454	18599	145	3	1	Deferred	TDF+3TC+EFV	1110	1124
46D115	210	3	Male	30-39Yrs	1	No	1	3	43	168	0	10962	11010	0	3	677	Deferred	TDF+3TC+EFV	-68	24
47D613	619	1	Male	40-49Yrs	99	Yes	1	2	62		0	15487	15501	14	3	1300	Deferred	AZT+3TC+EFV	-88	31
198D1014	555	1	Female	25-29Yrs	3	Yes		1	85		0	9364	9420	56	3	806	Deferred	TDF+3TC+EFV	-45	-13
31D712	194	1	Female	25-29Yrs	2	No	1	2	49		0	9892	10067	154	3	1620	Deferred	AZT+3TC+NVP	-67	45
130D712	101	1	Female	30-39Yrs	1	Yes	1	2	52	159.4	1	12603	12615	12	1	963	Deferred	TDF+FTC+NVP	642	674
54D912	520	1	Female	25-29Yrs	1	No	1	1	50	152	0	9716	10120	30	3	1202	Deferred	TDF+3TC+EFV	-48	15
126D713	559	1	Female	18-24Yrs	99	Yes	2	2	56		0	6765	7138	7	3	897	Deferred	TDF+3TC+EFV	-80	33
33D212	217	1	Female	25-29Yrs	99	No	2	4	71		0	10263	10295	0	3	1758	Deferred	TDF+3TC+NVP	-59	30
197D314	318	1	Male	25-29Yrs	99	Yes	1	2	58		0	9932	9946	14	3	1011	Deferred	TDF+3TC+EFV	-79	16
135D1214	310	1	Male	18-24Yrs	0	No	2	2	51	158	0	6558	6586	0	3	718	Deferred	TDF+3TC+EFV	-152	-33
171D112	796	1	Male	25-29Yrs	1	No		2	68	168	0	10596	10918	14	3	133	Deferred	TDF+3TC+NVP	1335	1367
200D712	143	1	Female	30-39Yrs	2	No	1	1	65	159	0	10792	10812	6	3	1606	Deferred	AZT+3TC+NVP	-81	61
207D713	877	1	Female	25-29Yrs	1	No	2	2	65	158	0	9329	10035	8	3	557	Deferred	TDF+3TC+EFV	-65	26
75D1014	342	1	Female	40-49Yrs	1	No	1	1	56	163.5	0	15579	15626	47	3	359	Deferred	TDF+3TC+EFV	725	451
43D313	209	1	Female	40-49Yrs	2	Yes	1	3	41	161	1	14665	14679	14	1	55	Deferred	TDF+3TC+NVP	1334	1348
103D412	578	1	Female	18-24Yrs	0	No	3	1	64	164.9	0	7307	7408	101	3	206	Deferred	TDF+FTC+EFV	1487	1517
1D915	12	2	Female	30-39Yrs	2	No	1	3	57		1	11553	11652	13	1	120	Deferred	TDF+3TC+NVP	269	290
188D914	94	1	Female	25-29Yrs	1	Yes	3	2	57	149	0	9024	9048	10	3	813	Deferred	TDF+3TC+NVP	-76	-24
141D415	455	3	Male	30-39Yrs	99	No		3	54	192	0	12534	12593	0	3	555	Deferred	TDF+3TC+EFV	-32	-38
101D913		1	Female	18-24Yrs	1	Yes	3	1	50		0	7132	7191	59	2	133	Deferred	TDF+3TC+EFV	1076	1108
24D614	488	1	Female	18-24Yrs	1	No	2	2	52		0	8177	8218	13	3	913	Deferred	TDF+3TC+EFV	-157	-37
221D113	510	1	Male	30-39Yrs	2	Yes	1	2	53	162.3	0	11716	11772	0	2	48	Deferred	AZT+3TC+EFV	1328	1333
242D1012	239	1	Male	50+Yrs	2	No	1	2	61	157	0	22205	22217	12	3	1524	Deferred	AZT+3TC+NVP	-163	-40
130D312	5	1	Female	18-24Yrs	99	No	1	4	34	153.4	1	8275	8285	4	1	243	Deferred	TDF+3TC+NVP	1510	1510
200D512	322	1	Female	30-39Yrs	1	Yes	2	2	57	167	0	11046	11226	55	3	1557	Deferred	AZT+3TC+EFV	-62	29
224D614	50	3	Male	40-49Yrs	1	Yes	2	4	68	167.4	0	15322	15408	6	3	835	Deferred	TDF+3TC+EFV	-69	16
38D712	40	1	Male	30-39Yrs	2	No	1	1	52		0	10628	10792	150	2	88	Deferred	AZT+3TC+NVP	1538	1556
238D512	811	1	Female	18-24Yrs	0	No	1	1	44	152.5	0	7080	7480	8	3	48	Deferred	TDF+3TC+EFV	1223	1237
254D312	384	1	Female	25-29Yrs	99	No		2	55	163	0	10675	10727	4	3	14	Deferred	TDF+3TC+EFV	1649	1677
159D113	89	1	Male	30-39Yrs	1	Yes	2	1	64		0	12756	12804	48	2	135	Deferred	TDF+3TC+NVP	1305	1333
107D912	215	1	Female	18-24Yrs	2	Yes	1	2	53	161	0	7919	7958	7	3	1538	Deferred	AZT+3TC+NVP	-129	-34
76D1115	70	3	Male	30-39Yrs	99	Yes	1	2	40	158.7	0	11276	11285	1	3	402	Deferred	TDF+3TC+NVP	-68	16
69D912	283	1	Female	18-24Yrs	1	No	2	2	62	158.2	0	7350	7558	208	3	71	Deferred	AZT+3TC+NVP	1472	1502
52D613	684	1	Female	30-39Yrs	99	Yes	1	2	51		0	11104	11203	14	3	1215	Deferred	TDF+3TC+EFV	32	158
119D813	310	1	Male	40-49Yrs	1	No	2	2	66.8	173	0	17363	17391	28	3	1236	Deferred	AZT+3TC+NVP	-96	25
63D1212	41	1	Female	18-24Yrs	0	No	1	4	41	145	0	8723	8772	21	2	344	Deferred	TDF+3TC+NVP	1110	1167
147D1212	677	1	Male	25-29Yrs	1	Yes	2	2	62	162	0	9414	9680	70	3	1277	Deferred	AZT+3TC+NVP	-98	24
151D415	379	3	Male	40-49Yrs	1	Yes	0	3	55		0	15457	15514	0	3	556	Deferred	TDF+3TC+EFV	-45	-45
261D1012	542	1	Female	25-29Yrs	2	No		1	66	150	0	8953	9097	116	3	1495	Deferred	AZT+3TC+EFV	-51	74
232D1012	84	1	Male	40-49Yrs	99	Yes	2	2	53	160	0	17815	17834	19	3	1524	Deferred	TDF+3TC+NVP	-59	32
223D1012	434	1	Female	30-39Yrs	99	No	2	2	60	151	0	13073	13261	7	3	1348	Deferred	TDF+3TC+EFV	-52	39
170D314	221	1	Female	25-29Yrs	99	No	1	2	48		0	9565	9579	14	3	889	Deferred	TDF+3TC+EFV	121	124
153D812	178	1	Female	50+Yrs	2	Yes	1	1	50		0	19924	19951	27	3	1598	Deferred	AZT+3TC+NVP	-68	-9
159D812	595	1	Female	25-29Yrs	2	No	1	2	54		0	10403	10893	52	3	1160	Deferred	TDF+3TC+EFV	-44	-9
94D114	533	1	Male	18-24Yrs	1	No	1	2	73	173.6	0	8020	8048	28	3	1083	Deferred	TDF+3TC+EFV	-67	59
63D512	407	1	Female	18-24Yrs	0	No	2	2	46	150	0	8853	8902	42	2	918	Deferred	TDF+3TC+EFV	772	870
147D612		1	Female	30-39Yrs	1	No	2	2	48	149.3	1	12183	12216	22	1	88	Deferred	AZT+3TC+NVP	1571	1599
131D812	506	1	Male	30-39Yrs	1	Yes	1	1	51		0	11156	11381	28	3	1402	Deferred	AZT+3TC+NVP	-46	80
189D1012	295	2	Male	40-49Yrs	1	No	1	2	43	153.2	0	15955	16028	45	2	1352	Deferred	AZT+3TC+NVP	151	212
227D315	949	1	Female	25-29Yrs	2	No	1	1	50	156.3	0	9560	9955	25	3	271	Deferred	TDF+3TC+EFV	-46	-46
8D613	89	1	Male	30-39Yrs	1	Yes	1	2	50		1	11098	11112	14	1	126	Deferred	AZT+3TC+NVP	1174	1185
53D314	409	1	Female	25-29Yrs	2	Yes	2	2	57		0	9185	9199	14	3	497	Deferred	TDF+3TC+EFV	555	530
204D713	154	1	Male	30-39Yrs	1	No		3	45		1	11097	11162	65	1	173	Deferred	TDF+3TC+NVP	1045	1109
120D115	302	1	Male	25-29Yrs	1	No	1	2	50	167	0	10605	10652	0	3	670	Deferred	TDF+3TC+EFV	-59	30
63D213	431	1	Male	50+Yrs	1	Yes	1	1	66	166	0	18271	18306	35	2	863	Deferred	TDF+3TC+EFV	554	586
38D1012	217	1	Female	18-24Yrs	1	Yes	1	2	54	157	0	8667	8676	9	3	1550	Deferred	AZT+3TC+NVP	-109	-19
192D612	323	1	Female	18-24Yrs	99	Yes	2	2	57	156	0	8204	8506	7	3	1355	Deferred	AZT+3TC+EFV	-146	-41
64D1114	175	1	Female	18-24Yrs	1	No	0	1	51		0	7618	7632	0	3	768	Deferred	TDF+3TC+EFV	-82	9
151D1013	263	1	Female	18-24Yrs	99	Yes		1	70		1	8304	8325	21	1	410	Deferred	TDF+3TC+EFV	751	757
102D714	432	1	Female	18-24Yrs	1	No	1	2	57		0	6759	6769	10	3	58	Deferred	TDF+3TC+EFV	810	843
57D214	77	4	Male	25-29Yrs	0	Yes	2	3	56		0	9694	9735	27	3	98	Deferred	TDF+3TC+EFV	943	943
133D114	189	1	Male	50+Yrs	99	Yes	2	2	53	177.9	0	18268	18282	14	3	1076	Deferred	TDF+3TC+NVP	-86	12
40D1013	595	1	Male	30-39Yrs	99	Yes	2	2	56	164.3	0	11949	12254	18	3	427	Deferred	TDF+3TC+NVP	509	467
176D1012	243	1	Female	30-39Yrs	1	No	1	1	56	153	0	12615	12713	98	3	1531	Deferred	AZT+3TC+NVP	-93	38
174D113	474	1	Male	30-39Yrs	1	Yes	1	1	56		0	12440	12496	0	2	15	Deferred	AZT+3TC+EFV	1368	1383
125D614	483	1	Female	25-29Yrs	1	Yes	2	2	43		0	9638	9663	25	2	615	Deferred	TDF+3TC+EFV	314	338
107D412	257	1	Male	40-49Yrs	1	Yes	2	1	59	168	0	15811	15870	0	3	1661	Deferred	AZT+3TC+NVP	-114	-23
160D112	202	4	Female	25-29Yrs	0	No	1	3	41	163	0	10601	10642	8	2	246	Deferred	TDF+3TC+EFV	1530	1558
220D315	162	1	Female	18-24Yrs	0	No	3	2	57	152	0	8464	8489	25	3	642	Deferred	TDF+3TC+EFV	-53	38
10D713	347	1	Male	30-39Yrs	1	No		2	67		0	11127	11140	13	3	112	Deferred	TDF+3TC+EFV	1174	1166
196D113	189	1	Female	40-49Yrs	99	Yes	1	2	55	161	0	14554	14637	80	3	1433	Deferred	AZT+3TC+NVP	-58	33
140D1014	360	1	Male	40-49Yrs	1	No	2	2	60		0	14839	15647	794	3	789	Deferred	TDF+3TC+EFV	-93	-38
170D1113	233	4	Male	30-39Yrs	99	Yes	1	3	63	176.4	0	13091	13163	23	3	119	Deferred	TDF+3TC+EFV	962	962
35D214	414	1	Male	25-29Yrs	2	No	2	2	57	164.3	0	10247	10264	17	3	1058	Deferred	TDF+3TC+EFV	-158	-40
191D514	585	1	Female	25-29Yrs	2	No	1	2	70		0	10359	10443	14	3	879	Deferred	TDF+3TC+EFV	-40	51
21D714	526	1	Female	30-39Yrs	1	Yes		2	67		0	13696	13771	0	3	838	Deferred	TDF+3TC+EFV	-145	-19
162D1012	68	1	Female	25-29Yrs	2	No	2	1	54	152	0	9395	9422	27	3	238	Deferred	AZT+3TC+NVP	1242	1297
175D613	529	1	Male	25-29Yrs	99	Yes	1	2	54		0	9664	9799	9	3	1158	Deferred	TDF+3TC+EFV	-117	-30
91D412	397	1	Female	18-24Yrs	1	No	1	1	60	160.3	0	8492	8557	10	3	1669	Deferred	TDF+3TC+NVP	-59	45
37D414	142	1	Male	30-39Yrs	1	No	0	3	50		0	14338	14364	3	3	976	Deferred	TDF+3TC+EFV	-109	-19
144D312	199	1	Male	40-49Yrs	1	No	0	2	55	174	0	14632	14688	56	3	1748	Deferred	TDF+3TC+NVP	-65	19
92D214	297	4	Female	30-39Yrs	1	Yes	1	3	62.5	165.2	0	11702	11732	30	3	1051	Deferred	TDF+3TC+EFV	-62	22
200D1112	623	1	Female	30-39Yrs	1	No	1	1	56	151	0	11282	11574	6	3	1209	Deferred	TDF+3TC+EFV	-101	-38
134D1212	1174	1	Male	50+Yrs	1	Yes	1	2	52	170	0	22262	22427	4	3	1314	Deferred	TDF+3TC+EFV	-110	-19
245D612	62	1	Male	30-39Yrs	2	No	2	2	55	166	0	11129	11217	6	3	1566	Deferred	AZT+3TC+NVP	-136	-45
7D613	123	2	Female	50+Yrs	2	No	1	3	37		0	18774	18782	8	3	94	Deferred	TDF+3TC+NVP	1181	1212
31D313	907	1	Female	50+Yrs	2	Yes	1	1	62	178	0	18679	18833	14	3	1255	Deferred	AZT+3TC+EFV	-68	51
223D714	250	1	Male	30-39Yrs	1	No	2	2	60		0	10684	10802	118	3	491	Deferred	TDF+3TC+EFV	390	394
266D1012	304	1	Male	18-24Yrs	2	No	1	1	52	161.3	0	8625	8858	78	3	1368	Deferred	AZT+3TC+NVP	-89	40
176D112	343	1	Female	18-24Yrs	1	No		4	43	155	0	7323	7392	0	3	708	Deferred	TDF+3TC+NVP	1013	1031
114D313	599	1	Male	25-29Yrs	99	Yes	2	2	53	158	0	9561	9785	14	3	1172	Deferred	TDF+3TC+EFV	-117	-25
68D514	218	1	Male	30-39Yrs	0	No	1	2	53		0	12901	12916	15	3	963	Deferred	TDF+3TC+NVP	-53	-3
37D1112	681	1	Female	18-24Yrs	1	No	2	1	65	168	0	8681	8710	29	3	126	Deferred	AZT+3TC+EFV	1444	1390
196D512	178	1	Female	30-39Yrs	1	No	1	2	58	165	0	13227	13486	66	3	1489	Deferred	TDF+3TC+NVP	-158	-40
215D512	1175	1	Female	18-24Yrs	99	No	1	1	60		0	7786	8329	32	2	14	Deferred	TDF+3TC+EFV	1153	1167
117D1012	14	1	Female	25-29Yrs	2	Yes	2	4	55	167	0	9445	9461	0	3	1522	Deferred	AZT+3TC+NVP	-93	18
16D713	403	1	Female	18-24Yrs	1	No	1	3	52		0	7845	7854	9	2	467	Deferred	AZT+3TC+EFV	810	842
30D713	220	1	Male	30-39Yrs	99	Yes	1	2	67		0	12958	12968	10	3	1276	Deferred	AZT+3TC+NVP	-60	-31
158D313	390	1	Male	40-49Yrs	1	No	1	2	54	153	0	14681	14695	14	3	1375	Deferred	AZT+3TC+EFV	-102	-12
165D512	165	1	Female	18-24Yrs	99	Yes	1	2	43	142.2	0	8143	8177	34	3	1684	Deferred	TDF+3TC+NVP	-108	-19
197D115	155	1	Female	18-24Yrs	2	No	2	2	43	167	0	8421	8455	6	3	676	Deferred	TDF+3TC+EFV	-178	-31
224D513	724	1	Male	40-49Yrs	1	No	0	2	44		0	14736	14939	22	2	127	Deferred	TDF+3TC+NVP	1004	904
125D413	220	2	Male	40-49Yrs	1	No	2	2	53		0	15433	15447	14	2	13	Deferred	TDF+3TC+NVP	1341	1354
146D313	217	1	Female	25-29Yrs	99	Yes	0	2	55		0	10297	10311	14	3	1376	Deferred	AZT+3TC+NVP	-95	23
235D1012	457	1	Female	30-39Yrs	2	No	1	2	60	151	0	11981	12109	9	3	1405	Deferred	AZT+3TC+EFV	-60	25
90D113	443	1	Female	25-29Yrs	1	Yes	1	2	50	145	0	9871	9969	0	3	1353	Deferred	AZT+3TC+EFV	-103	19
116D614	393	1	Female	18-24Yrs	99	Yes	1	2	54		0	8484	8567	83	3	929	Deferred	TDF+3TC+EFV	-75	19
49D414	635	1	Male	30-39Yrs	1	Yes	1	1	64		0	11486	11785	299	3	998	Deferred	TDF+3TC+EFV	50	141
36D712	144	1	Male	25-29Yrs	1	No	1	2	59		1	10378	10455	35	1	43	Deferred	AZT+3TC+NVP	1557	1571
54D113	493	1	Female	18-24Yrs	0	Yes	2	2	45	148	0	8042	8105	2	3	1391	Deferred	TDF+3TC+EFV	-102	44
134D712	554	1	Female	50+Yrs	1	No	0	1	41		0	23202	23567	6	3	1269	Deferred	AZT+3TC+EFV	32	158
96D812	640	1	Female	30-39Yrs	1	No		1	59		0	11141	11260	38	3	1523	Deferred	AZT+3TC+EFV	-114	-23
260D1012	226	1	Female	18-24Yrs	1	Yes	1	2	56	155	0	8313	8352	25	3	1509	Deferred	AZT+3TC+NVP	-66	-39
118D312	217	1	Male	30-39Yrs	1	No	1	4	53	175.2	1	13573	13587	14	1	28	Deferred	TDF+3TC+EFV	1740	1726
105D512	294	1	Male	30-39Yrs	1	No	1	2	61	165	0	13193	13936	91	3	1039	Deferred	TDF+3TC+EFV	-53	37
157D214	153	1	Male	18-24Yrs	2	Yes	1	1	57	158.9	1	8077	8091	14	1	675	Deferred	TDF+3TC+EFV	464	492
188D614	749	1	Female	40-49Yrs	99	Yes	1	2	59		0	15149	15534	0	3	536	Deferred	TDF+3TC+EFV	-31	93
208D714	632	1	Male	40-49Yrs	1	No	1	2	48		0	14454	14980	0	3	360	Deferred	TDF+3TC+NVP	-101	-11
248D512	431	1	Female	25-29Yrs	99	No	1	2	64	163	0	10715	10775	27	3	1643	Deferred	AZT+3TC+NVP	-123	-37
173D613	679	1	Male	18-24Yrs	0	No	2	2	62		0	8570	8928	7	3	933	Deferred	TDF+3TC+EFV	-46	-46
203D413	189	1	Female	50+Yrs	99	No	1	2	46	154	0	19828	19842	14	3	1342	Deferred	AZT+3TC+NVP	-53	-23
245D312	43	1	Male	50+Yrs	99	No	1	2	86	174	0	20877	20906	29	3	1739	Deferred	TDF+3TC+NVP	-156	-39
18D312	107	1	Female	30-39Yrs	99	No	1	2	59	156	0	11014	11028	7	3	1755	Deferred	TDF+3TC+NVP	-108	-17
82D215	65	1	Female	40-49Yrs	2	Yes	1	2	49	160.5	0	16841	16868	0	3	663	Deferred	TDF+3TC+NVP	-65	-32
152D914	52	1	Female	30-39Yrs	2	Yes	1	2	42		0	13778	13810	0	3	799	Deferred	TDF+3TC+EFV	-80	32
62D812	112	1	Female	25-29Yrs	1	Yes	2	2	49	152.5	0	10445	10461	0	3	1592	Deferred	AZT+3TC+NVP	-95	24
102D416	98	3	Male	18-24Yrs	99	No	0	4	44.5	157.2	0	7694	7841	91	3	194	Deferred	TDF+3TC+EFV	-54	-4
198D314	609	1	Female	40-49Yrs	99	Yes	1	2	83		1	15413	15515	12	1	148	Deferred	TDF+3TC+EFV	759	817
143D713	795	1	Female	18-24Yrs	1	No	1	1	55		0	7097	7138	41	3	788	Deferred	AZT+3TC+EFV	477	474
123D1114	650	1	Female	30-39Yrs	1	No	1	2	54	166	0	11612	11730	28	3	688	Deferred	TDF+3TC+EFV	-88	11
130D315	32	3	Male	30-39Yrs	2	No	0	3	56	176.2	0	13225	13283	0	3	596	Deferred	TDF+3TC+EFV	-61	22
65D514	748	1	Female	25-29Yrs	1	Yes	2	2	54		0	9515	9636	29	3	871	Deferred	TDF+3TC+EFV	-89	-30
65D314	616	1	Male	18-24Yrs	99	Yes	0	2	57	158	0	7724	8203	15	3	562	Deferred	TDF+3TC+EFV	-130	-34
124D313	451	1	Female	40-49Yrs	99	No	1	1	41	162	0	17597	17611	14	3	1381	Deferred	TDF+3TC+EFV	-93	-33
147D1115	170	2	Male	30-39Yrs	0	No	1	3	49		0	12021	12056	0	3	362	Deferred	TDF+3TC+NVP	-65	11
158D712	214	2	Female	25-29Yrs	0	No	3	4	41		1	10427	10502	0	1	865	Deferred	TDF+3TC+NVP	684	712
207D714	667	1	Female	25-29Yrs	99	Yes	1	2	60		0	10436	10729	0	3	593	Deferred	TDF+3TC+EFV	-111	46
137D1012	230	1	Female	25-29Yrs	99	No	1	2	54	146	0	9723	9785	62	2	139	Deferred	AZT+3TC+NVP	1398	1426
48D613	365	1	Female	50+Yrs	99	Yes	1	2	47		0	18294	18423	129	3	1300	Deferred	TDF+3TC+EFV	-131	-40
88D1213	201	1	Male	50+Yrs	1	Yes	1	4	69	176.9	0	25903	25945	14	3	1083	Deferred	TDF+3TC+NVP	-51	40
8D716	71	1	Female	18-24Yrs	2	Yes	2	1	53	163	0	7460	7490	30	3	180	Deferred	TDF+3TC+NVP	-103	-16
96D813	533	1	Female	25-29Yrs	0	Yes	2	2	61		0	10072	10085	13	3	73	Deferred	TDF+3TC+EFV	1132	1164
29D114	158	1	Female	50+Yrs	2	Yes	1	2	45	167.8	0	18242	18268	26	3	1090	Deferred	TDF+3TC+EFV	-117	-27
117D1112	580	1	Male	25-29Yrs	1	No	1	2	59	173	0	9809	9826	5	3	1496	Deferred	AZT+3TC+NVP	-59	44
109D115	10	3	Male	30-39Yrs	1	Yes	1	4	55	168	1	13161	13246	0	1	337	Deferred	TDF+3TC+EFV	284	312
76D913	391	1	Female	30-39Yrs	99	Yes	1	2	70	161.8	0	13387	13401	14	3	1208	Deferred	AZT+3TC+EFV	-156	-38
170D812	105	2	Female	30-39Yrs	99	No	1	2	43		0	10817	10859	7	3	1559	Deferred	AZT+3TC+NVP	-61	-32
108D315	53	1	Female	18-24Yrs	99	No	2	2	50	157.8	0	8840	8877	0	3	619	Deferred	TDF+3TC+EFV	-54	58
201D714	407	1	Male	30-39Yrs	1	No		2	63		0	13336	13358	22	3	15	Deferred	TDF+3TC+EFV	842	871
108D612	459	1	Female	40-49Yrs	2	No	2	1	68	165	0	17275	18127	54	3	865	Deferred	TDF+3TC+NVP	-114	-24
165D515	245	1	Female	18-24Yrs	99	Yes	1	2	47	153	0	8883	8911	27	3	585	Deferred	TDF+3TC+EFV	-89	17
69D216	1065	1	Male	30-39Yrs	99	Yes	1	2	50		0	13552	13652	2	3	83	Deferred	TDF+3TC+EFV	199	144
8D314	515	1	Male	30-39Yrs	1	Yes	1	2	63		0	11735	11879	14	3	904	Deferred	TDF+3TC+EFV	-61	-38
105D412	56	1	Male	25-29Yrs	99	No	2	1	51	165	0	9574	9672	28	2	199	Deferred	TDF+3TC+NVP	1451	1493
79D715	104	1	Female	30-39Yrs	99	Yes	1	2	64		0	13700	13708	8	2	387	Deferred	TDF+3TC+NVP	149	206
73D1113	186	1	Female	40-49Yrs	2	Yes	1	2	52	163.2	0	15382	15656	274	3	1145	Deferred	AZT+3TC+NVP	-47	54
36D412	506	1	Female	40-49Yrs	1	No	1	2	48	150	0	15425	15714	9	3	1452	Deferred	AZT+3TC+EFV	-53	38
141D1214	174	1	Male	30-39Yrs	1	No	1	2	51	160	0	13851	13864	13	3	57	Deferred	TDF+3TC+EFV	660	688
141D914	141	1	Male	40-49Yrs	1	No	1	2	50	163.5	1	16318	16331	13	1	617	Deferred	TDF+3TC+NVP	206	234
104D512	382	1	Female	40-49Yrs	1	No	2	2	84	154	0	15833	15891	7	3	1640	Deferred	AZT+3TC+EFV	-73	11
33D814	426	1	Male	30-39Yrs	2	Yes	1	2	58	177.5	0	11280	11301	7	2	201	Deferred	TDF+3TC+EFV	662	702
77D113	501	1	Female	50+Yrs	2	No	1	2	51	154	0	19607	19787	126	3	1397	Deferred	AZT+3TC+EFV	-61	26
215D312	492	1	Male	30-39Yrs	1	No	2	2	64	179	0	11747	12298	26	2	827	Deferred	AZT+3TC+EFV	389	478
106D714	612	1	Female	25-29Yrs	99	No	1	2	60		0	10400	10421	21	2	231	Deferred	TDF+3TC+EFV	670	702
126D115	499	1	Male	25-29Yrs	2	No	1	2	60	164	0	9145	9275	0	3	586	Deferred	TDF+3TC+EFV	-60	23
24D813	211	1	Female	18-24Yrs	99	Yes	1	2	54	149	0	8236	8252	16	3	1244	Deferred	AZT+3TC+EFV	32	158
85D514	540	1	Male	25-29Yrs	2	Yes	1	2	52		0	9601	9630	29	2	365	Deferred	TDF+3TC+EFV	597	667
19D512	360	1	Female	30-39Yrs	99	No	1	1	65	153	0	11070	11140	10	3	1643	Deferred	AZT+3TC+NVP	-117	-27
245D112	373	1	Female	18-24Yrs	99	No	1	1	46	155	0	8424	8572	5	3	1654	Deferred	AZT+3TC+NVP	-54	-21
137D313	763	1	Female	18-24Yrs	99	Yes	2	1	56		0	8445	8816	39	3	48	Deferred	TDF+3TC+EFV	997	997
51D1015	261	1	Female	50+Yrs	2	Yes	1	2	67	159	0	19638	19672	4	3	416	Deferred	TDF+3TC+NVP	-60	24
113D1214	280	1	Male	30-39Yrs	1	No	2	2	54	158	0	11671	11700	0	3	718	Deferred	TDF+3TC+EFV	-101	19
68D712	613	1	Male	50+Yrs	1	No	1	2	57	170	0	20246	20427	32	2	77	Deferred	AZT+3TC+NVP	1410	1438
22D114	343	1	Female	30-39Yrs	2	Yes	1	1	55	167.6	0	13491	13519	28	3	1090	Deferred	AZT+3TC+NVP	-101	19
78D112	240	1	Female	25-29Yrs	0	No	2	1	58	161	0	10594	10658	7	3	642	Deferred	TDF+3TC+NVP	1117	1118
113D313	548	1	Female	25-29Yrs	99	Yes	2	2	69	148	0	9561	9772	14	3	1185	Deferred	TDF+3TC+EFV	-117	-25
72D1014	212	1	Male	30-39Yrs	2	No	1	2	60	173.2	0	13408	13434	26	3	810	Deferred	TDF+3TC+EFV	-52	53
35D915	47	1	Female	25-29Yrs	2	No	1	2	79	164	0	9000	9017	17	2	327	Deferred	TDF+3TC+EFV	152	243
23D1113	250	1	Female	30-39Yrs	99	No	1	2	47	155.4	0	11252	11266	14	3	1152	Deferred	TDF+3TC+EFV	-60	31
160D215	493	1	Female	18-24Yrs	0	Yes	2	2	67		0	7339	7487	15	3	548	Deferred	TDF+3TC+EFV	-68	-40
2D812	142	1	Female	30-39Yrs	1	No	1	2	39		0	11045	11184	125	3	1599	Deferred	TDF+3TC+NVP	-117	-39
200D812	403	1	Male	30-39Yrs	1	No	1	1	48		0	11182	11337	8	3	1446	Deferred	TDF+3TC+EFV	-65	-30
74D1214	472	3	Male	30-39Yrs	1	No	1	3	60	170	0	11299	11336	2	3	717	Deferred	TDF+3TC+EFV	-114	-23
73D612	294	1	Male	30-39Yrs	99	No	1	2	55	165	0	12624	12653	14	3	1649	Deferred	AZT+3TC+EFV	-135	-23
76D813	352	1	Female	25-29Yrs	99	Yes	1	2	58	178	0	8970	8984	14	3	1242	Deferred	TDF+3TC+EFV	-79	-44
10D512	196	1	Female	40-49Yrs	1	Yes	0	1	50	140	0	15090	15116	8	3	1685	Deferred	AZT+3TC+NVP	-59	-24
42D116	320	1	Female	50+Yrs	99	No	1	2	49.5	162	0	19712	19727	15	3	361	Deferred	AZT+3TC+NVP	-31	39
68D715	72	4	Female	30-39Yrs	99	Yes	2	3	40		0	13701	13739	7	3	505	Deferred	TDF+3TC+EFV	-135	-18
167D614	127	1	Female	30-39Yrs	1	No	1	2	67		0	12571	12592	21	3	922	Deferred	TDF+3TC+EFV	-123	-40
9D813	843	1	Male	25-29Yrs	1	No		2	62		0	9686	9996	23	3	961	Deferred	TDF+3TC+EFV	-81	-25
106D1112	246	1	Male	30-39Yrs	1	No	1	2	58	164	0	12734	12749	2	3	1495	Deferred	AZT+3TC+NVP	-39	101
146D516		1	Female	30-39Yrs	2	Yes	2	2	60		0	11040	11108	68	3	214	Deferred	TDF+3TC+EFV	-90	-34
182D812	204	1	Male	30-39Yrs	2	No	1	2	63		0	12919	13078	96	3	1531	Deferred	AZT+3TC+NVP	-61	26
76D712	414	1	Female	40-49Yrs	1	Yes	2	1	54		0	15531	15728	0	3	1438	Deferred	AZT+3TC+EFV	-66	23
78D513	465	1	Male	30-39Yrs	2	Yes	1	2	56		0	12257	12566	295	3	1313	Deferred	TDF+3TC+EFV	-45	-45
231D312	407	1	Female	50+Yrs	99	No	1	2	45	162	1	23082	23424	14	1	1259	Deferred	ABC+3TC+EFV	152	185
232D614	778	1	Female	25-29Yrs	1	Yes	1	2	58		0	10569	11214	203	3	58	Deferred	TDF+3TC+NVP	417	415
56D1012	32	1	Male	30-39Yrs	2	No		3	53	163	0	12694	12714	2	3	1530	Deferred	AZT+3TC+NVP	-94	25
150D1112	562	1	Female	25-29Yrs	2	No	1	2	59	160	0	9353	9944	101	2	892	Deferred	TDF+3TC+EFV	121	208
33D312	218	1	Female	25-29Yrs	99	No	1	2	50	146	0	9921	9955	4	3	1732	Deferred	TDF+3TC+NVP	-93	-33
164D413	429	1	Male	40-49Yrs	0	No	1	2	60		0	15804	15860	14	2	1196	Deferred	TDF+3TC+EFV	110	201
241D1012	309	2	Male	30-39Yrs	1	No	1	3	55	155	0	11973	11990	17	3	1524	Deferred	ABC+3TC+NVP	-51	61
11D713	311	1	Female	18-24Yrs	0	Yes	2	2	65		0	7480	7502	7	3	121	Deferred	AZT+3TC+EFV	1115	1142
114D315	241	1	Female	50+Yrs	2	Yes	1	2	46	161.7	0	25946	26007	61	3	656	Deferred	TDF+3TC+NVP	-46	16
31D112		1	Male	18-24Yrs	0	No	1	2	59	176.4	0	8036	8071	2	3	618	Deferred	TDF+3TC+NVP	1158	1172
20D512	426	1	Female	18-24Yrs	99	Yes	2	2	49	150	0	8114	8459	44	3	1402	Deferred	AZT+3TC+EFV	-137	-18
131D216	123	3	Male	30-39Yrs	99	Yes	0	3	50	163	0	13204	13264	0	3	119	Deferred	TDF+3TC+EFV	142	131
115D412	28	1	Female	30-39Yrs	1	No	1	1	80	158	0	12504	12582	21	3	1662	Deferred	AZT+3TC+NVP	-72	16
15D215	194	1	Female	18-24Yrs	0	No	2	1	65	154.6	0	7334	7358	3	3	677	Deferred	TDF+3TC+EFV	-89	30
178D614	409	1	Female	30-39Yrs	1	Yes	1	2	46		0	12792	12957	165	3	922	Deferred	TDF+3TC+EFV	-100	25
29D812	91	2	Male	30-39Yrs	2	No	1	2	45		0	11156	11234	15	2	516	Deferred	TDF+3TC+NVP	1033	1061
92D1212	112	1	Female	40-49Yrs	1	No	1	2	68	153	0	16781	16815	0	2	135	Deferred	AZT+3TC+NVP	1312	1342
116D914	221	1	Male	25-29Yrs	1	Yes	2	2	51	165	0	10078	10142	64	3	823	Deferred	AZT+3TC+NVP	81	170
13D914	515	1	Female	18-24Yrs	99	Yes	2	1	60	158	0	8644	8737	0	3	759	Deferred	TDF+3TC+EFV	-157	-32
81D313	334	4	Male	25-29Yrs	2	No	1	3	62	160	0	9562	9624	7	3	1333	Deferred	TDF+3TC+EFV	-87	46
197D912	351	1	Female	25-29Yrs	2	Yes	1	2	53	165	0	10456	10515	40	3	1538	Deferred	TDF+3TC+EFV	-53	39
112D1114	782	1	Female	18-24Yrs	1	No	1	2	42	155	0	8717	8878	0	3	230	Deferred	TDF+3TC+EFV	332	388
151D813	740	1	Male	30-39Yrs	2	Yes	1	2	51	158	0	12994	13637	20	3	607	Deferred	TDF+3TC+EFV	-53	37
53D515	362	1	Female	18-24Yrs	0	No		2	60	158.4	0	7057	7070	13	3	600	Deferred	TDF+3TC+EFV	16	-17
3D812	121	1	Female	25-29Yrs	1	No	1	1	48		0	9329	9344	15	3	384	Deferred	AZT+3TC+NVP	1230	1229
259D612	273	1	Female	25-29Yrs	2	No	2	2	55	164.6	0	9970	10072	70	3	1615	Deferred	TDF+3TC+NVP	-74	11
93D1112	391	1	Male	40-49Yrs	2	No	2	2	52	165.7	0	16015	16078	7	3	156	Deferred	TDF+3TC+EFV	1269	1297
19D812	274	1	Female	25-29Yrs	1	No	1	1	58	152.8	0	8949	8980	31	3	1612	Deferred	TDF+FTC+EFV	-89	16
166D1013	152	3	Male	25-29Yrs	1	Yes	1	3	51	172.5	0	9393	9439	7	3	1121	Deferred	TDF+3TC+EFV	-104	-5
20D614	954	1	Male	18-24Yrs	99	No	1	2	52		0	8918	8932	0	3	929	Deferred	TDF+3TC+NVP	-72	-16
147D312	344	1	Female	18-24Yrs	99	Yes	2	2	49	155	0	8479	8506	0	3	1720	Deferred	TDF+3TC+NVP	-95	-6
87D913	135	1	Male	40-49Yrs	1	No	1	2	50	162.3	0	17784	17812	0	3	1180	Deferred	TDF+3TC+NVP	-122	-30
244D1012	295	1	Female	25-29Yrs	1	No	1	2	62	155	0	9061	9099	7	3	130	Deferred	AZT+3TC+EFV	1300	1363
68D215	345	2	Female	18-24Yrs	2	No	2	3	33	149	0	8805	8868	0	3	628	Deferred	TDF+3TC+EFV	-58	40
63D113	380	1	Male	30-39Yrs	1	Yes	0	2	62		0	12790	12848	2	3	1396	Deferred	AZT+3TC+EFV	-20	107
177D613	440	1	Male	50+Yrs	1	No	1	2	56		0	21361	21418	0	2	46	Deferred	TDF+3TC+EFV	1181	1213
55D113		1	Female	25-29Yrs	99	Yes	1	4	54		0	10233	10305	2	3	44	Deferred	TDF+3TC+EFV	1341	1338
168D614	636	1	Male	30-39Yrs	2	Yes	1	2	54		0	12952	13301	5	3	578	Deferred	TDF+3TC+EFV	-59	26
67D915	301	1	Female	30-39Yrs	2	No	1	2	72	162	0	12274	12310	36	3	473	Deferred	TDF+3TC+EFV	-93	24
21D313	674	1	Male	18-24Yrs	0	Yes	2	1	63	160.5	0	8007	8270	92	2	522	Deferred	AZT+3TC+EFV	704	792
131D813	622	1	Female	30-39Yrs	1	Yes		2	55	146.3	0	11541	11854	7	3	929	Deferred	TDF+3TC+EFV	-53	38
159D313	60	1	Male	30-39Yrs	99	No	2	2	43	161	0	13220	13234	14	3	1375	Deferred	TDF+3TC+NVP	-79	-19
194D413	353	1	Male	30-39Yrs	0	Yes	2	2	64	163	0	12159	12172	13	2	288	Deferred	AZT+3TC+NVP	1054	1082
130D1015	193	1	Male	30-39Yrs	99	Yes	1	2	63	167	0	11975	11987	12	3	431	Deferred	TDF+3TC+NVP	-93	26
212D1012	274	1	Female	25-29Yrs	2	Yes	1	1	59	163.4	0	9744	9793	49	3	1529	Deferred	AZT+3TC+EFV	-47	37
17D612	10	1	Female	18-24Yrs	1	No	1	4	39	152	0	8544	8564	11	2	43	Deferred	TDF+3TC+NVP	1619	1648
167D114	830	1	Female	40-49Yrs	1	No	1	2	64	173.2	0	14981	15066	14	3	1004	Deferred	TDF+3TC+EFV	-68	25
51D1215	348	1	Male	25-29Yrs	1	No	1	2	57		0	9472	9506	2	3	355	Deferred	TDF+3TC+EFV	-58	-23
306D812	613	1	Female	18-24Yrs	1	No	2	1	53		0	7166	7578	16	3	1187	Deferred	TDF+3TC+EFV	-68	94
22D115	522	1	Male	50+Yrs	0	No	0	2	55	172	0	19362	19376	0	3	712	Deferred	TDF+3TC+EFV	-59	26
154D712	131	1	Female	40-49Yrs	3	No	1	2	45		0	16970	17033	31	3	1594	Deferred	AZT+3TC+NVP	-150	-32
107D1012	119	1	Female	30-39Yrs	99	Yes	2	2	48	157	0	11226	11332	16	3	1451	Deferred	AZT+3TC+NVP	-117	-32
215D714	137	2	Male	40-49Yrs	99	Yes	1	2	44		0	14742	14819	77	3	886	Deferred	TDF+3TC+EFV	-72	19
36D512	245	1	Female	30-39Yrs	99	No	2	2	64	170	1	13266	13290	10	1	10	Deferred	TDF+3TC+EFV	1670	1677
51D213	959	1	Male	25-29Yrs	1	Yes	1	2	67	169	0	9141	9659	32	3	933	Deferred	TDF+3TC+NVP	-123	-37
98D615	243	1	Female	18-24Yrs	1	No	2	2	50.1	159	0	8566	8574	0	3	557	Deferred	TDF+3TC+EFV	-109	-18
192D514	476	1	Male	30-39Yrs	1	No	0	2	52		0	11834	11876	0	3	115	Deferred	TDF+3TC+EFV	821	792
39D712	171	1	Female	18-24Yrs	1	No	1	2	53		0	8215	8253	6	3	526	Deferred	AZT+3TC+NVP	1082	1082
27D813	312	1	Male	30-39Yrs	1	No	3	2	47	162	0	12986	13000	14	3	1244	Deferred	AZT+3TC+EFV	-80	11
28D812	88	1	Male	18-24Yrs	0	No	1	2	48		1	7877	7898	7	1	593	Deferred	AZT+3TC+NVP	998	1030
249D813		1	Female	18-24Yrs	1	Yes	2	1	60		0	7894	7912	18	2	278	Deferred	TDF+3TC+EFV	941	1002
200D513	215	1	Female	18-24Yrs	99	No	0	2	47		0	8183	8211	0	3	119	Deferred	TDF+3TC+NVP	1131	1166
146D114	904	1	Female	18-24Yrs	99	No	1	2	64	165.6	0	8041	8335	14	3	796	Deferred	TDF+3TC+EFV	-177	-40
52D114	746	1	Female	18-24Yrs	1	No	1	1	48		0	8697	9289	75	3	572	Deferred	TDF+3TC+EFV	-73	18
64D315	281	3	Female	18-24Yrs	0	No	1	3	47	152	0	8849	8905	0	2	320	Deferred	TDF+3TC+EFV	271	341
112D612	396	1	Female	18-24Yrs	1	Yes	2	1	51	165	0	8452	8772	112	3	1454	Deferred	AZT+3TC+EFV	-34	25
26D215	416	3	Female	50+Yrs	99	No	0	3	39	167	0	21948	21975	0	3	670	Deferred	TDF+3TC+EFV	-51	40
84D815	240	1	Female	30-39Yrs	99	No	2	1	47		0	11846	11905	59	2	181	Deferred	TDF+3TC+EFV	332	358
18D513	601	1	Female	30-39Yrs	2	Yes	1	2	52	152	0	12498	13093	46	3	786	Deferred	TDF+3TC+EFV	-86	-19
157D815	8	2	Female	18-24Yrs	1	Yes	1	3	35	170	0	8638	8695	0	3	436	Deferred	TDF+3TC+EFV	-65	25
1D316	521	2	Male	30-39Yrs	1	Yes	3	2	49		0	11381	11425	1	3	262	Deferred	TDF+3TC+EFV	-88	11
125D213	406	4	Male	30-39Yrs	99	Yes	1	3	48	162	0	11732	11848	13	2	910	Deferred	AZT+3TC+EFV	390	481
96D112	75	1	Female	30-39Yrs	2	No	0	3	50	153	0	10965	10981	2	3	1802	Deferred	TDF+3TC+NVP	-158	-40
172D714	77	3	Female	30-39Yrs	1	Yes		3	39	150.5	0	11260	11319	4	3	838	Deferred	TDF+3TC+EFV	-74	18
85D712	326	1	Female	25-29Yrs	1	Yes	2	2	57	155	0	10379	10452	40	3	1601	Deferred	TDF+3TC+EFV	-102	-44
184D914	577	1	Male	25-29Yrs	1	Yes	1	2	55	162.6	0	10492	10512	2	3	810	Deferred	TDF+3TC+EFV	-102	-40
133D515	258	3	Male	30-39Yrs	2	No	1	3	43	157	0	11828	11869	0	3	549	Deferred	TDF+3TC+EFV	67	159
173D214	573	1	Female	18-24Yrs	2	No	1	2	52	164.3	0	8808	8879	14	3	982	Deferred	TDF+3TC+EFV	-89	31
11D515	704	1	Male	18-24Yrs	1	Yes	1	2	58	154	0	6022	6697	675	3	607	Deferred	TDF+3TC+EFV	-95	-39
198D115	180	1	Female	30-39Yrs	2	No	1	2	59		0	13168	13204	7	3	675	Deferred	TDF+3TC+EFV	-54	31
40D712	72	2	Female	30-39Yrs	2	No	2	3	46		0	11501	11536	7	2	77	Deferred	TDF+3TC+EFV	1535	1570
209D412	43	1	Male	30-39Yrs	1	No	2	3	48	159	0	11437	11457	5	2	134	Deferred	TDF+3TC+NVP	1557	1586
49D512	160	1	Female	30-39Yrs	1	No	1	2	56	157.5	0	11036	11113	49	3	1670	Deferred	AZT+3TC+NVP	-73	-17
50D215	60	1	Female	30-39Yrs	2	No	2	2	52	164.8	0	13911	13948	3	3	661	Deferred	TDF+3TC+EFV	-95	-39
153D114	1000	1	Male	30-39Yrs	2	No	2	2	64	168.5	0	11328	11643	14	3	775	Deferred	TDF+3TC+EFV	-44	40
35D613	176	1	Female	25-29Yrs	1	No	1	2	40		1	9623	9652	29	1	525	Deferred	TDF+3TC+NVP	711	808
24D1114	75	3	Female	18-24Yrs	2	No	1	4	45	147.5	1	8571	8635	0	1	72	Deferred	TDF+3TC+EFV	654	682
214D114	478	1	Male	40-49Yrs	1	No	0	3	53	176.3	0	16816	16829	13	3	1068	Deferred	TDF+3TC+EFV	-54	31
3D813	358	1	Male	40-49Yrs	1	No	0	3	48	160	0	17329	17379	50	3	1248	Deferred	TDF+3TC+EFV	-116	-25
180D115	259	1	Female	18-24Yrs	0	No	2	2	41	147	0	7323	7338	3	3	697	Deferred	TDF+3TC+EFV	-123	-39
117D812	1360	1	Female	25-29Yrs	99	No	2	1	65		0	8833	9769	158	3	823	Deferred	TDF+3TC+EFV	-72	25
182D913	442	3	Female	25-29Yrs	0	Yes		3	41	152	0	10408	10483	14	3	1132	Deferred	TDF+3TC+EFV	-158	-38
12D1012	228	1	Female	40-49Yrs	2	Yes	2	2	70		0	15607	15621	7	3	1545	Deferred	AZT+3TC+EFV	-128	-16
229D712	110	3	Female	30-39Yrs	99	No			50		0	12987	13022	7	3	147	Deferred		1440	1440
44D713	1096	1	Male	50+Yrs	1	No	2	2	46		0	20870	21008	138	3	1272	Deferred	AZT+3TC+EFV	-10	46
246D114	381	1	Female	18-24Yrs	1	Yes	2	2	67	167.3	0	7233	7334	101	2	725	Deferred	TDF+3TC+EFV	341	401
128D212	71	1	Female	25-29Yrs	2	No	0	4	48	153.2	1	9169	9177	8	1	11	Deferred	TDF+3TC+EFV	1767	1775
21D812	114	1	Male	25-29Yrs	0	No	1	1	62	168	0	8917	9022	63	3	1145	Deferred	AZT+3TC+NVP	425	425
3D712	125	2	Male	30-39Yrs	2	No	1	2	41	157	0	11133	11150	7	3	1633	Deferred	TDF+3TC+NVP	-53	-25
246D612	156	1	Female	30-39Yrs	1	No	1	2	72	164.4	0	12961	12991	0	3	1618	Deferred	AZT+3TC+NVP	-103	25
3D1112	595	1	Female	25-29Yrs	99	No	1	1	41	138	0	10529	11247	3	3	806	Deferred	TDF+3TC+EFV	-135	-40
59D713	214	1	Female	18-24Yrs	1	No	1	1	56		0	7852	7861	9	2	498	Deferred	TDF+3TC+NVP	772	830
187D112	116	1	Male	30-39Yrs	99	Yes		1	54	168	0	11340	11381	4	3	1767	Deferred	TDF+3TC+NVP	-65	54
90D712	229	1	Female	18-24Yrs	1	No	1	2	75	165	0	8583	8627	9	3	1599	Deferred	AZT+3TC+NVP	-60	52
29D1214	139	1	Female	30-39Yrs	99	No	1	2	40	153.5	0	13034	13119	85	3	760	Deferred	TDF+3TC+EFV	-67	-10
176D215	150	1	Male	30-39Yrs	1	Yes		2	53	162	0	13922	13932	10	3	254	Deferred	TDF+3TC+EFV	327	423
103D112	649	1	Male	30-39Yrs	1	No	1	2	69	169.5	0	13153	13545	7	3	1430	Deferred	AZT+3TC+NVP	-72	23
199D315	357	1	Male	50+Yrs	99	No	3	2	64.5	176.4	0	18605	18713	108	3	645	Deferred	TDF+3TC+EFV	-93	-38
86D512	255	1	Male	50+Yrs	99	No	0	1	65	168	0	23479	23540	31	3	1662	Deferred	AZT+3TC+NVP	-89	12
195D414	601	1	Female	25-29Yrs	1	Yes	2	2	59		0	9248	9311	2	2	745	Deferred	TDF+3TC+EFV	170	204
172D312	120	1	Male	18-24Yrs	2	No	1	1	54	170.5	0	8466	8480	14	2	631	Deferred	TDF+3TC+NVP	1115	1146
129D312	560	3	Female	25-29Yrs	99	No	2	3	36	158.8	0	9203	9318	3	3	1639	Deferred	TDF+3TC+EFV	-51	40
162D1113	825	1	Male	30-39Yrs	1	Yes	1	2	57	176.6	0	11638	12190	14	3	593	Deferred	TDF+3TC+EFV	-103	16
218D212	342	1	Female	30-39Yrs	99	No	1	2	72	158	0	12833	13428	8	3	1181	Deferred	TDF+3TC+EFV	-125	-34
2D113	561	1	Female	30-39Yrs	3	Yes	1	2	66	163	0	12405	12895	15	3	984	Deferred	TDF+3TC+EFV	-54	-23
123D814	135	1	Female	18-24Yrs	0	Yes	2	2	40		0	7759	7900	141	3	865	Deferred	TDF+3TC+EFV	-60	23
36D1012	408	1	Female	25-29Yrs	1	Yes	1	2	48	148	0	10497	10678	6	3	1375	Deferred	AZT+3TC+EFV	-82	-27
173D913	277	1	Female	30-39Yrs	1	Yes	1	2	52	159	0	12244	12320	76	3	1194	Deferred	TDF+3TC+EFV	-114	-23
201D1112	411	1	Female	25-29Yrs	1	No	1	2	56	56	0	10551	10867	7	3	1186	Deferred	TDF+3TC+EFV	-44	-44
32D715	138	1	Male	25-29Yrs	0	Yes	3	3	65		0	10175	10413	238	3	544	Deferred	TDF+3TC+NVP	-87	25
4D213	442	1	Male	18-24Yrs	99	No	0	1	60	167.3	0	7272	7339	67	2	14	Deferred	TDF+3TC+EFV	1412	1426
246D813	608	1	Female	25-29Yrs	1	No	1	1	63	152	0	10453	10766	13	2	251	Deferred	TDF+3TC+EFV	670	759
215D812	275	1	Male	50+Yrs	3	No	1	2	49		0	18073	18164	58	3	1559	Deferred	AZT+3TC+EFV	-73	75
30D612	503	1	Female	30-39Yrs	2	No	1	2	47	156	0	11106	11485	7	2	133	Deferred	AZT+3TC+EFV	1165	1193
145D413	1081	2	Female	30-39Yrs	0	No	1	3	63	167	0	12791	12880	15	3	1278	Deferred	TDF+3TC+EFV	-93	25
87D714	104	2	Female	30-39Yrs	2	Yes	1	4	30		0	11131	11162	17	2	15	Deferred	TDF+3TC+EFV	876	891
176D415	388	2	Male	25-29Yrs	99	No	1	2	64	169	0	10121	10711	590	3	611	Deferred	TDF+3TC+EFV	-51	46
41D514	272	1	Female	30-39Yrs	1	Yes	2	2	99		0	11352	11450	98	3	270	Deferred	TDF+3TC+EFV	661	698
75D115	75	3	Female	30-39Yrs	1	No	3	4	55	169	1	14249	14298	3	1	46	Deferred	TDF+3TC+NVP	606	634
31D612	338	1	Female	18-24Yrs	99	No	2	2	51	169	0	8185	8618	6	2	128	Deferred	TDF+3TC+EFV	1115	1171
104D313	166	1	Female	18-24Yrs	2	Yes	1	2	36	146	0	7211	7248	6	3	1352	Deferred	TDF+3TC+NVP	-59	16
113D614	32	2	Male	30-39Yrs	1	Yes	1	3	36		0	12219	12229	0	2	13	Deferred	TDF+3TC+NVP	906	919
127D115	650	1	Female	18-24Yrs	99	No	1	2	67	168	0	8012	8106	37	3	659	Deferred	TDF+3TC+EFV	-124	-23
13D213	1152	1	Male	25-29Yrs	2	Yes	1	1	70	150.5	0	9166	10023	0	3	569	Deferred	TDF+3TC+EFV	-79	12
230D212	247	1	Female	30-39Yrs	99	No	1	2	46	158	0	12841	12870	1	3	1739	Deferred	TDF+3TC+NVP	-58	37
30D1014	684	1	Female	18-24Yrs	1	No		1	50		0	7570	7578	8	3	426	Deferred	TDF+3TC+EFV	395	396
165D612	11	1	Female	18-24Yrs	2	No	2	2	50	156	1	8192	8234	14	1	29	Deferred	AZT+3TC+NVP	1578	1606
106D813	500	1	Female	30-39Yrs	2	Yes	0	2	68	166	0	13724	13738	14	3	1237	Deferred	AZT+3TC+EFV	-164	-37
16D416	284	1	Female	18-24Yrs	99	Yes	3	2	43		0	7400	7422	0	3	248	Deferred	TDF+3TC+NVP	-17	45
100D1214	225	1	Male	25-29Yrs	0	No	2	2	64	167	0	9475	9503	0	3	723	Deferred	TDF+3TC+EFV	-39	45
13D114	99	1	Male	50+Yrs	2	No	1	3	42	164.8	1	19703	19729	26	1	38	Deferred	TDF+3TC+NVP	1048	1076
30D115	415	1	Male	25-29Yrs	1	No	1	2	65	165.5	0	9113	9135	22	2	598	Deferred	TDF+3TC+EFV	128	158
213D315	395	1	Female	18-24Yrs	0	Yes		1	66		0	8470	8489	19	3	642	Deferred	TDF+3TC+EFV	-156	-37
90D912	514	1	Male	30-39Yrs	1	No	1	1	71	167	0	10840	11750	7	3	668	Deferred	TDF+3TC+EFV	-131	-19
161D813	569	1	Female	50+Yrs	99	Yes	1	2	61	168	0	23220	23241	21	3	1230	Deferred	TDF+3TC+EFV	-66	23
147D1114	591	1	Male	30-39Yrs	1	No	2	1	62	176.2	0	12712	12791	28	3	723	Deferred	TDF+3TC+EFV	-68	65
53D812	368	1	Male	30-39Yrs	1	No	1	2	57	167	0	12857	13064	144	3	1545	Deferred	AZT+3TC+NVP	-53	88
224D212	184	4	Female	25-29Yrs	1	No	2	3	42	148.2	0	10650	10698	1	3	157	Deferred	TDF+3TC+NVP	1563	1563
185D1112	569	1	Female	18-24Yrs	99	No	1	2	69	160	0	8727	9136	3	3	1090	Deferred	TDF+3TC+EFV	-95	59
35D212	714	1	Male	25-29Yrs	99	No	0	2	55	160	0	10257	11518	6	3	535	Deferred	TDF+3TC+EFV	-135	-44
74D312	452	1	Male	50+Yrs	1	Yes	1	2	55	18	0	20152	20621	7	3	1293	Deferred	AZT+3TC+NVP	-122	-38
234D513	560	1	Female	18-24Yrs	1	No	1	2	68		0	7454	7472	0	3	1	Deferred	AZT+3TC+EFV	1279	1293
13D416	155	1	Male	40-49Yrs	99	No	1	2	54		0	16165	16195	0	3	241	Deferred	TDF+3TC+NVP	-117	-23
233D1014	419	1	Male	25-29Yrs	2	No	1	2	50	167.3	0	10416	10527	111	3	795	Deferred	TDF+3TC+EFV	-58	40
75D1113	219	1	Male	30-39Yrs	1	No	2	2	72	178.3	1	12327	12369	42	1	639	Deferred	TDF+3TC+NVP	983	1011
47D216	521	1	Male	50+Yrs	2	No	0	2	45	169.6	0	18285	18300	15	3	327	Deferred	TDF+3TC+EFV	-114	-30
31D113	433	1	Male	30-39Yrs	1	No	2	2	58	174	0	11690	11723	4	3	1425	Deferred	AZT+3TC+EFV	-80	-24
47D1014	746	1	Female	18-24Yrs	1	No	2	1	62	148	0	7945	8165	0	3	600	Deferred	TDF+3TC+EFV	-86	-31
119D1112	394	1	Male	40-49Yrs	99	No	1	2	52	169	0	15147	15305	146	3	1496	Deferred	AZT+3TC+NVP	-101	-19
102D315	144	1	Male	25-29Yrs	1	No	2	2	58	162	0	9933	9980	0	3	612	Deferred	TDF+3TC+EFV	-60	-30
168D112	253	1	Male	30-39Yrs	2	No	2	2	46	159	0	11324	11409	15	3	1739	Deferred	TDF+3TC+NVP	-159	-39
141D815	539	3	Female	18-24Yrs	99	Yes	2	3	50	153.5	0	7536	7597	5	3	438	Deferred	TDF+3TC+EFV	-61	-32
107D413	920	1	Female	25-29Yrs	99	Yes	1	1	57	155.5	0	10608	10698	90	3	1355	Deferred	TDF+3TC+EFV	-45	37
43D415	792	1	Female	18-24Yrs	0	Yes	2	2	61	161.8	0	7768	7964	0	3	436	Deferred	TDF+3TC+EFV	-163	-37
92D1214	565	1	Female	18-24Yrs	1	Yes	2	1	56		0	7612	7646	34	3	754	Deferred	TDF+3TC+EFV	-157	-33
5D712		1	Male	30-39Yrs	2	No	1	4	49	160.5	1	11498	11519	7	1	7	Deferred	TDF+3TC+NVP	1615	1629
208D812	136	1	Female	40-49Yrs	99	No	0	2	65		0	14828	14843	15	3	1593	Deferred	AZT+3TC+NVP	-122	-37
47D1114	4	1	Male	25-29Yrs	1	No		2	45		0	9441	9454	0	3	772	Deferred	TDF+3TC+EFV	-54	33
13D215	313	1	Female	18-24Yrs	2	No	2	2	65	166	0	7702	7766	0	3	634	Deferred	TDF+3TC+EFV	-108	-32
15D313	196	1	Female	30-39Yrs	1	Yes	1	2	56	158	0	13016	13211	195	3	1398	Deferred	AZT+3TC+NVP	-74	44
137D614	140	1	Male	30-39Yrs	1	No	1	2	58		1	14330	14413	83	1	76	Deferred	AZT+3TC+NVP	848	858
30D1213	793	1	Male	40-49Yrs	1	No	1	2	78		0	15665	16273	14	3	528	Deferred	TDF+3TC+EFV	-101	-11
103D912	120	1	Female	18-24Yrs	2	No	2	2	42	160	0	7558	7589	3	3	1542	Deferred	AZT+3TC+NVP	-75	-44
170D413	91	4	Male	50+Yrs	1	No		4	56	172	0	18939	18989	50	3	1347	Deferred	TDF+3TC+EFV	-69	12
125D514	280	1	Female	30-39Yrs	99	Yes	1	2	52		0	11083	11097	14	3	956	Deferred	TDF+3TC+NVP	31	117
137D312	68	1	Female	25-29Yrs	0	No	1	2	65	170	0	9195	9209	14	3	1	Deferred	TDF+3TC+NVP	1734	1748
75D313	418	1	Male	30-39Yrs	1	No	1	2	51	160	0	13212	13220	8	3	1389	Deferred	AZT+3TC+EFV	-45	93
173D514	655	1	Female	25-29Yrs	99	Yes	2	2	67		0	10369	10773	3	3	549	Deferred	TDF+3TC+EFV	-73	-11
27D1214	538	1	Female	30-39Yrs	1	Yes		2	71	169.4	0	14215	14489	0	3	486	Deferred	TDF+3TC+EFV	-125	-41
18D1015	304	1	Female	25-29Yrs	2	Yes	1	2	50		0	9387	9408	21	2	42	Deferred	TDF+3TC+EFV	411	439
62D1114	175	1	Female	40-49Yrs	2	No	1	2	60	169	0	14923	14944	0	3	761	Deferred	TDF+3TC+EFV	-108	-18
81D1015	22	2	Male	30-39Yrs	2	No		3	49	165	0	14166	14250	0	3	359	Deferred	TDF+3TC+EFV	-124	-44
129D1214	178	1	Female	30-39Yrs	3	Yes	1	2	52	163.5	0	14046	14251	183	3	724	Deferred	TDF+3TC+EFV	-75	18
56D1013	500	1	Female	25-29Yrs	99	Yes	2	1	59	152.4	0	10136	10144	8	3	1178	Deferred	TDF+3TC+EFV	-53	61
227D813	206	1	Female	30-39Yrs	2	Yes	1	2	66	156	0	11182	11196	14	3	1222	Deferred	AZT+3TC+NVP	-80	46
212D612	760	1	Female	25-29Yrs	1	No	2	2	50	154	0	9254	9352	53	3	1605	Deferred	AZT+3TC+NVP	-65	19
120D712	252	1	Female	25-29Yrs	1	Yes	1	1	64	147	0	10051	10072	7	3	1615	Deferred	AZT+3TC+NVP	-83	-20
105D1213	402	2	Male	50+Yrs	1	No	1	4	90	178	0	20807	20821	0	3	1093	Deferred	TDF+3TC+EFV	-108	-18
162D314	418	1	Female	18-24Yrs	1	Yes	1	2	46		0	7033	7326	293	3	1013	Deferred	TDF+3TC+EFV	-96	-33
176D1013	155	2	Female	25-29Yrs	99	Yes	2	2	47	153	0	9425	9433	8	3	1159	Deferred	TDF+3TC+NVP	-135	-39
209D112	310	1	Female	50+Yrs	2	No	1	3	50	174	1	18285	18299	0	1	155	Deferred	TDF+3TC+NVP	1626	1657
53D416	59	4	Female	18-24Yrs	1	No	1	3	40	157.5	0	7009	7071	32	3	233	Deferred	TDF+3TC+EFV	-45	17
133D712	435	1	Male	25-29Yrs	99	No	1	1	54		0	10420	10837	4	3	1216	Deferred	TDF+3TC+EFV	-53	38
57D212	361	1	Female	30-39Yrs	99	No	2	2	95		0	13916	14020	0	3	1685	Deferred	AZT+3TC+EFV	-47	22
82D613	499	3	Male	25-29Yrs	1	Yes	1	3	38		1	10360	10417	29	1	39	Deferred	TDF+3TC+EFV	1214	1242
190D413	210	4	Male	40-49Yrs	99	Yes	1	3	47		0	15790	15820	30	3	214	Deferred	TDF+3TC+EFV	1136	1132
92D215	144	1	Male	30-39Yrs	1	No	2	4	59	173	0	11202	11729	527	3	689	Deferred	TDF+3TC+EFV	-74	10
44D1013	547	1	Female	30-39Yrs	1	Yes	1	1	55	163.8	0	13794	14386	0	3	589	Deferred	TDF+3TC+EFV	-118	-41
128D1013	334	1	Female	25-29Yrs	2	Yes	1	2	65	166.5	0	8866	9059	193	2	42	Deferred	TDF+3TC+EFV	1125	1153
15D813	15	4	Female	18-24Yrs	99	Yes	2	2	41	157	0	8226	8252	26	3	280	Deferred	TDF+FTC+NVP	1003	964
96D313	252	1	Female	30-39Yrs	1	No	1	2	45	148	0	12484	12495	11	3	1384	Deferred	AZT+3TC+NVP	-117	-31
116D1012	446	2	Female	50+Yrs	99	Yes	1	2	58	154	0	22563	22737	5	3	1369	Deferred	AZT+3TC+NVP	-86	-27
128D316	222	1	Male	18-24Yrs	0	Yes	3	2	57		0	8488	8503	0	3	262	Deferred	TDF+3TC+EFV	-74	-19
135D114	197	1	Male	40-49Yrs	1	No	1	4	47	163.3	0	17537	17565	14	3	1062	Deferred	TDF+3TC+EFV	-114	-16
161D1113	478	1	Male	30-39Yrs	2	No		2	53	166.7	0	11631	11652	21	3	1131	Deferred	AZT+3TC+EFV	33	25
47D1113	499	1	Male	50+Yrs	1	Yes	1	4	51		0	27701	27718	4	3	1136	Deferred	TDF+3TC+EFV	11	66
44D612	91	4	Female	30-39Yrs	99	No	0	3	40	156	0	11845	11902	0	3	1603	Deferred	TDF+3TC+EFV	-88	9
50D1014	376	1	Male	30-39Yrs	2	No	0	2	48	157	0	11946	11967	21	3	816	Deferred	TDF+3TC+EFV	-46	101
106D814	163	1	Male	30-39Yrs	3	No	1	2	42	167	0	14089	14109	20	3	866	Deferred	TDF+3TC+EFV	-32	89
196D115	494	3	Male	25-29Yrs	2	No	1	3	46	165.8	0	10247	10311	6	3	646	Deferred	TDF+3TC+EFV	-40	47
15D1113	310	1	Male	40-49Yrs	2	No	1	2	49		0	15379	15484	105	2	664	Deferred	TDF+3TC+EFV	488	550
205D114	174	1	Male	30-39Yrs	2	Yes	1	2	61		0	12442	12453	3	3	797	Deferred	TDF+3TC+NVP	254	264
177D212	294	1	Female	40-49Yrs	2	No	1	2	68	161	0	16481	16523	7	3	1739	Deferred	TDF+3TC+EFV	-58	40
186D413	532	1	Female	18-24Yrs	99	Yes		1	56		0	7728	8470	61	2	104	Deferred	TDF+3TC+EFV	557	584
29D613	440	1	Female	30-39Yrs	1	No	1	2	59		0	11099	11113	14	3	1305	Deferred	TDF+3TC+EFV	-59	58
157D1013	199	99	Female	25-29Yrs	99	No	0	2	48	155.5	0	9777	9793	16	2	14	Deferred	TDF+3TC+EFV	1150	1164
169D813	276	1	Female	18-24Yrs	99	Yes	2	1	52	145	0	8253	8267	14	3	1	Deferred	AZT+3TC+NVP	1215	1229
47D214	273	1	Male	30-39Yrs	99	Yes		2	63	174.5	0	12810	12824	14	3	1055	Deferred	TDF+3TC+EFV	-156	-37
230D812	373	1	Male	30-39Yrs	1	No	2	2	64		0	11909	12089	14	3	317	Deferred	AZT+3TC+EFV	1052	1108
167D913	205	1	Male	40-49Yrs	2	Yes	1	2	52	157	0	15228	15242	14	2	84	Deferred	AZT+3TC+NVP	1110	1152
169D712	509	1	Female	30-39Yrs	1	No	1	2	54		0	11126	11374	32	3	1409	Deferred	AZT+3TC+EFV	-100	-38
169D814	356	1	Female	18-24Yrs	1	No	2	2	47	154	0	7893	7906	13	3	859	Deferred	TDF+3TC+EFV	-52	39
124D112	354	1	Male	25-29Yrs	0	No	0	1	47	162	0	9139	9421	7	3	1536	Deferred	AZT+3TC+EFV	-53	66
33D412	274	1	Male	18-24Yrs	99	No	1	2	65	167	0	8845	8900	15	3	1692	Deferred	TDF+3TC+NVP	-39	52
29D115	21	1	Male	40-49Yrs	2	Yes	1	2	54		0	17901	17915	0	3	712	Deferred	TDF+3TC+EFV	-93	17
181D114	381	4	Male	25-29Yrs	2	Yes	1	3	44	168.3	0	9504	9518	14	3	1074	Deferred	TDF+3TC+EFV	-125	-24
158D914	67	1	Female	30-39Yrs	99	No	0	2	37	149.2	0	11194	11222	28	3	831	Deferred	TDF+3TC+EFV	-93	-9
36D915	964	1	Female	18-24Yrs	99	Yes	2	2	50	157	0	8273	8530	13	3	20	Deferred	TDF+3TC+EFV	221	215
89D1213	372	1	Female	18-24Yrs	2	No	1	2	40	154.7	0	7282	7320	7	3	1080	Deferred	TDF+3TC+EFV	-142	-44
180D314	664	1	Male	25-29Yrs	1	Yes	2	2	55		0	9429	9906	6	3	541	Deferred	TDF+3TC+EFV	-75	18
86D613	15	1	Female	30-39Yrs	2	No	2	4	35		0	11825	11851	26	3	1297	Deferred	TDF+3TC+NVP	-72	19
47D215	265	2	Male	30-39Yrs	1	No	0	3	52	168	0	10992	11020	0	2	537	Deferred	TDF+3TC+NVP	130	130
69D512	580	1	Male	50+Yrs	99	Yes	1	4	45	164	1	22016	22063	29	1	751	Deferred	AZT+3TC+EFV	906	997
38D1014	192	1	Female	30-39Yrs	1	No	3	1	58	156	0	11110	11236	126	3	817	Deferred	TDF+3TC+EFV	-45	19
41D212	717	1	Male	30-39Yrs	99	No	2	1	57	167	0	13543	13896	7	3	1444	Deferred	AZT+3TC+NVP	-60	26
231D215	82	4	Male	25-29Yrs	0	Yes	2	3	73	171	0	9178	9257	9	3	604	Deferred	TDF+3TC+EFV	-123	-37
102D1014	63	1	Female	30-39Yrs	1	No	2	2	48	159	0	11244	11258	0	3	795	Deferred	TDF+3TC+NVP	-66	-4
33D1014	516	1	Male	30-39Yrs	1	No	3	1	67	164	0	12630	12694	64	3	820	Deferred	TDF+3TC+EFV	-96	23
159D512	151	1	Female	30-39Yrs	1	Yes	1	1	86	160.3	0	12911	12954	14	3	1655	Deferred	AZT+3TC+NVP	-135	-16
267D1012	230	1	Female	25-29Yrs	99	No	1	1	60	163.9	0	9048	9069	21	2	379	Deferred	AZT+3TC+NVP	1144	1201
70D614	63	1	Male	18-24Yrs	0	No	1	2	54		0	7401	7465	64	3	935	Deferred	TDF+3TC+NVP	-86	-27
69D214	452	1	Female	25-29Yrs	2	Yes	2	2	57	174	0	9158	9172	14	3	1054	Deferred	TDF+3TC+EFV	-60	60
106D1113	1028	1	Male	30-39Yrs	2	No	2	2	55	174.6	0	13788	14634	48	3	341	Deferred	TDF+3TC+EFV	-100	19
113D213	722	1	Female	30-39Yrs	99	Yes	3	2	66		0	10908	11458	106	3	960	Deferred	TDF+3TC+EFV	-65	26
206D612	276	1	Male	25-29Yrs	1	No	1	1	55	166.9	0	10364	10433	39	3	1620	Deferred	AZT+3TC+NVP	-73	25
91D214	240	1	Female	30-39Yrs	2	No	1	2	62	169	0	11723	11731	8	3	1052	Deferred	TDF+3TC+EFV	-65	24
92D1112	207	1	Male	40-49Yrs	1	No	1	3	48	175	0	14547	14560	13	3	1510	Deferred	TDF+3TC+NVP	-53	33
110D313	146	1	Female	30-39Yrs	99	No	1	2	58	165	0	10979	11035	56	3	1253	Deferred	TDF+3TC+NVP	131	130
119D712	87	1	Male	40-49Yrs	1	No	2	2	52	166	0	15530	15540	7	3	1626	Deferred	AZT+3TC+NVP	-51	32
122D115	358	3	Male	30-39Yrs	2	No	1	3	49	165.8	0	10968	11017	2	2	343	Deferred	TDF+3TC+EFV	327	418
207D1112	166	3	Male	50+Yrs	99	No		3	52	168	0	18101	18164	9	3	1440	Deferred	TDF+3TC+EFV	-96	-34
130D1115	610	1	Male	30-39Yrs	99	No	1	2	67	163	0	11996	12192	21	2	132	Deferred	TDF+3TC+EFV	94	152
23D1115	392	1	Female	25-29Yrs	99	Yes	2	2	51	150	0	9427	9438	11	3	423	Deferred	TDF+3TC+EFV	-53	-12
153D1012	101	1	Male	25-29Yrs	1	No		1	57	152	0	9725	9786	61	3	1536	Deferred	AZT+3TC+NVP	-89	53
19D715	533	1	Female	40-49Yrs	2	Yes	1	2	60	159	0	14793	14806	0	3	534	Deferred	TDF+3TC+EFV	-59	32
63D513	365	1	Female	18-24Yrs	2	Yes	2	2	50	157	0	7361	7437	76	3	1328	Deferred	TDF+3TC+EFV	-72	12
13D113		1	Female	25-29Yrs	99	Yes		2	51	149	0	9096	9134	38	3	1	Deferred	AZT+3TC+EFV	1444	1458
17D116	676	3	Female	18-24Yrs	99	Yes	2	4	44	157.5	0	7673	7701	0	3	334	Deferred	TDF+3TC+EFV	-60	-27
2D412	164	1	Female	30-39Yrs	99	Yes	1	2	40	154	0	11774	11810	6	3	1704	Deferred	TDF+3TC+NVP	-59	26
94D612	16	1	Female	25-29Yrs	99	No	1	3	49	158.9	0	10356	10406	33	2	42	Deferred	AZT+3TC+NVP	1605	1633
152D1113	179	1	Female	30-39Yrs	99	Yes	1	4	60		0	13095	13112	17	3	1132	Deferred	TDF+3TC+NVP	-45	74
38D612	193	1	Male	30-39Yrs	1	No	2	2	75	176	0	14357	14540	43	3	1530	Deferred	AZT+3TC+NVP	-100	-9
50D1215	561	1	Male	25-29Yrs	2	No	1	2	55	168	0	9472	9501	2	3	360	Deferred	TDF+3TC+EFV	-86	-25
63D612	326	1	Female	30-39Yrs	99	Yes	1	2	64	160.5	0	11464	11726	17	3	1422	Deferred	TDF+3TC+EFV	-59	29
217D1114	107	4	Female	25-29Yrs	99	No	2	4	44	157.1	0	9295	9337	0	3	723	Deferred	TDF+3TC+EFV	-51	-19
149D513	549	1	Female	18-24Yrs	99	No	1	2	57	157	0	7377	7570	69	3	179	Deferred	TDF+3TC+EFV	960	1016
130D812	55	4	Female	25-29Yrs	2	No	1	2	43		0	9330	9358	28	3	1599	Deferred	TDF+FTC+EFV	-136	-24
136D913	230	1	Male	30-39Yrs	2	No	2	2	58	159	0	11205	11218	13	3	1	Deferred	TDF+3TC+NVP	1186	1200
28D614	1131	1	Female	25-29Yrs	1	No		1	46		0	10353	10796	28	3	526	Deferred	TDF+3TC+EFV	-123	-39
9D914	197	3	Male	30-39Yrs	1	Yes	1	3	47		0	13757	13792	0	3	817	Deferred	TDF+3TC+EFV	-122	-30
109D214	230	1	Female	30-39Yrs	2	No	1	1	68		0	13556	13617	6	2	72	Deferred	TDF+3TC+EFV	920	949
122D1014	457	1	Female	18-24Yrs	99	Yes	2	1	65		0	7560	7637	77	2	90	Deferred	TDF+3TC+EFV	731	758
8D1214	563	1	Male	30-39Yrs	99	No	1	2	52	169.5	0	14211	14344	3	3	631	Deferred	TDF+3TC+EFV	-129	-24
4D714	518	1	Male	30-39Yrs	1	Yes	2	2	78		0	13986	14061	75	3	914	Deferred	TDF+3TC+EFV	-47	45
40D1215	362	1	Female	50+Yrs	99	No	1	2	57		0	20987	21195	173	3	354	Deferred	TDF+3TC+EFV	-95	-5
188D114	230	1	Male	25-29Yrs	99	Yes	2	1	65	176.8	0	9505	9519	14	2	539	Deferred	TDF+3TC+NVP	534	562
85D416	633	1	Female	25-29Yrs	1	Yes	2	3	90		0	10309	10344	35	3	248	Deferred	TDF+3TC+EFV	29	24
30D113	550	1	Female	18-24Yrs	1	Yes	1		58	152	0	8751	8772	21	3	1	Deferred	AZT+3TC+EFV	1440	1454
187D315	221	1	Male	18-24Yrs	1	Yes	1	2	54	163	0	8119	8161	0	3	604	Deferred	TDF+3TC+NVP	-101	-17
192D1013	101	1	Male	40-49Yrs	99	Yes	2	2	56	160.8	0	14706	14913	207	3	1157	Deferred	AZT+3TC+NVP	-47	44
77D1012	404	1	Female	30-39Yrs	1	No	0	2	71	153	0	11232	11360	8	3	1399	Deferred	TDF+3TC+EFV	-65	24
79D412	428	1	Female	30-39Yrs	1	No	1	2	43	154	0	12146	12862	8	2	49	Deferred	TDF+3TC+EFV	968	996
50D615	808	1	Male	18-24Yrs	99	No	1	2	55	162	0	8193	8328	0	3	1	Deferred	TDF+3TC+EFV	422	437
2D1113	447	1	Male	30-39Yrs	99	Yes	2	2	59	171	0	12347	12361	14	3	1153	Deferred	TDF+3TC+EFV	-93	-4
211D814	1105	1	Female	18-24Yrs	1	Yes	1	1	58		0	7229	7269	40	3	77	Deferred	TDF+3TC+EFV	752	781
109D1212	759	1	Female	30-39Yrs	1	No	3	1	73	165	0	12391	13057	8	3	822	Deferred	TDF+3TC+EFV	-65	18
77D712	280	1	Female	18-24Yrs	2	No	1	2	50	158.4	0	8577	8725	14	3	362	Deferred	AZT+3TC+EFV	1158	1139
133D812	481	1	Female	25-29Yrs	2	No	1	1	65	158	0	8979	8993	14	3	1599	Deferred	AZT+3TC+NVP	51	51
178D214	450	1	Female	18-24Yrs	2	Yes	1	1	55	174	0	7348	7362	14	3	1038	Deferred	TDF+3TC+EFV	-110	-19
137D1112	398	1	Female	30-39Yrs	99	No	1	1	85	169	0	11247	11421	33	3	1362	Deferred	AZT+3TC+EFV	-47	40
200D115	389	3	Female	18-24Yrs	99	Yes	1	3	54	167.4	0	8792	8905	0	3	591	Deferred	TDF+3TC+EFV	-122	-38
16D116	227	1	Male	50+Yrs	99	No	1	3	49		1	24814	24840	26	1	2	Deferred	ABC+3TC+EFV	348	362
63D315	212	1	Male	30-39Yrs	1	No	1	1	57	160.9	0	12471	12485	14	3	663	Deferred	TDF+3TC+EFV	-58	53
148D512	122	1	Female	30-39Yrs	2	No	1	1	60	156	0	12924	12952	0	3	1657	Deferred	AZT+3TC+NVP	-135	-37
136D1112	222	3	Male	25-29Yrs	0	No	2	3	43	158	0	9815	9877	4	3	44	Deferred	AZT+3TC+NVP	1368	1401
209D1014	379	1	Male	30-39Yrs	1	No	1	2	54	166	0	13708	13813	105	3	796	Deferred	TDF+3TC+EFV	-109	-25
182D113	401	1	Female	18-24Yrs	99	No	1	1	45		0	6597	6702	0	2	14	Deferred	TDF+3TC+EFV	1319	1333
145D1113	516	1	Female	18-24Yrs	1	No	1	2	53	157.3	0	8175	8364	189	2	715	Deferred	TDF+3TC+EFV	417	502
72D512	696	1	Female	30-39Yrs	1	No	1	2	30		0	12837	14041	76	3	568	Deferred	TDF+3TC+EFV	-79	-24
140D513	290	1	Male	40-49Yrs	1	No	1	2	50	163	0	16558	16578	20	3	1319	Deferred	AZT+3TC+NVP	-68	16
229D713	898	1	Female	40-49Yrs	2	No	0	1	65	155	0	15172	15537	14	3	899	Deferred	TDF+3TC+EFV	-53	31
296D812	230	1	Female	30-39Yrs	1	No	1	2	58		0	14094	14127	27	3	250	Deferred	AZT+3TC+NVP	1328	1328
258D612	429	1	Female	25-29Yrs	1	No	0	2	53	152.6	0	9304	9528	0	3	1429	Deferred	AZT+3TC+EFV	-54	72
198D513	658	1	Female	25-29Yrs	1	Yes	1	2	59		0	10004	10127	5	3	1195	Deferred	TDF+3TC+EFV	-124	-40
151D1014	490	1	Male	30-39Yrs	1	No	1	1	52	173	0	11246	11254	8	3	1	Deferred	TDF+3TC+EFV	787	799
179D712	192	1	Male	40-49Yrs	1	No	2	3	62		0	16640	16656	0	2	271	Deferred	TDF+3TC+NVP	1335	1391
1D912	347	1	Female	25-29Yrs	1	Yes	1	1	48		0	9349	9377	28	3	1580	Deferred	AZT+3TC+NVP	-54	58
81D314	502	1	Female	30-39Yrs	2	Yes	0	1	53	167	0	13943	13951	8	3	896	Deferred	TDF+3TC+EFV	143	128
62D314	527	1	Female	40-49Yrs	2	No	1	2	53	169	0	15038	15102	5	3	968	Deferred	TDF+3TC+EFV	-86	40
1D914	756	1	Male	30-39Yrs	99	No	1	1	82	168	0	12648	12921	14	3	593	Deferred	TDF+3TC+EFV	-101	-19
55D314	333	1	Male	30-39Yrs	99	Yes	2	2	46	164.8	0	11870	12487	617	2	686	Deferred	TDF+3TC+EFV	341	396
192D113	937	1	Female	30-39Yrs	1	Yes	1	1	52		0	11347	12061	0	3	722	Deferred	TDF+3TC+EFV	-60	24
119D413	447	1	Female	30-39Yrs	0	No	1	2	47		0	12137	12160	23	2	43	Deferred	AZT+3TC+EFV	1311	120
213D1112	693	1	Female	30-39Yrs	99	No	2	2	71	169	0	11213	11905	76	3	878	Deferred	TDF+3TC+EFV	-103	-9
42D512	77	1	Male	30-39Yrs	1	No	2	2	72	172	0	12835	12941	76	3	1668	Deferred	TDF+3TC+NVP	-46	47
146D615	405	1	Male	25-29Yrs	2	Yes	2	2	54	168	0	10300	10399	99	3	558	Deferred	TDF+3TC+NVP	-75	-19
115D1113	107	1	Male	40-49Yrs	99	No	0	2	47	169.3	0	14919	14933	14	3	1137	Deferred	AZT+3TC+NVP	-128	-37
114D612	132	4	Male	40-49Yrs	99	No	0	3	54	169	1	14744	14803	30	1	422	Deferred	TDF+3TC+EFV	1172	1243
19D612	336	1	Female	18-24Yrs	1	Yes	1	2	47	155	0	6719	6768	10	3	1632	Deferred	AZT+3TC+EFV	-96	19
31D314	900	1	Female	18-24Yrs	1	Yes	2	1	60	168	0	8816	9153	13	3	708	Deferred	TDF+3TC+EFV	-138	-17
63D115	564	1	Female	50+Yrs	2	No	1	2	64	164	0	23015	23296	2	3	445	Deferred	TDF+3TC+EFV	-53	31
67D814	516	2	Male	25-29Yrs	99	Yes	2	2	52	157	0	9733	9749	16	3	871	Deferred	TDF+3TC+EFV	-67	18
155D612	111	1	Female	30-39Yrs	99	No	1	2	51	149.9	0	13305	13348	14	3	1627	Deferred	AZT+3TC+NVP	-87	-23
128D913	165	3	Male	40-49Yrs	2	Yes	1	3	56	164.6	0	14683	14757	4	3	1131	Deferred	TDF+3TC+EFV	-122	-9
157D115	448	1	Female	18-24Yrs	99	Yes	1	2	65	166.2	0	8562	8786	224	3	710	Deferred	TDF+3TC+EFV	-150	-33
15D615	637	1	Female	25-29Yrs	1	Yes	0	2	35	149	0	9647	9829	0	3	397	Deferred	TDF+3TC+EFV	-73	17
201D512	130	1	Male	25-29Yrs	2	No	1	2	60	168	0	10364	10411	7	2	14	Deferred	AZT+3TC+NVP	1628	1642
53D112	345	1	Male	25-29Yrs	0	No	2	2	50	161.9	0	10228	10260	7	3	1793	Deferred	TDF+3TC+NVP	-87	-30
42D1012	89	1	Female	18-24Yrs	1	No	2	1	54		0	7568	7581	13	3	1550	Deferred	TDF+3TC+NVP	-58	-23
229D512	325	1	Female	18-24Yrs	0	No	1	1	65		0	8518	8548	30	3	1678	Deferred	AZT+3TC+NVP	-122	-30
29D1014	382	1	Male	25-29Yrs	1	No	1	2	60	169.5	0	9392	9406	14	2	498	Deferred	TDF+3TC+NVP	322	-44
40D215	313	1	Female	25-29Yrs	1	Yes	1	1	57		0	10218	10259	41	2	100	Deferred	TDF+3TC+EFV	598	625
71D114	124	1	Female	25-29Yrs	2	No	2	2	45	175.2	0	9867	9884	3	3	1073	Deferred	TDF+3TC+EFV	-60	58
149D412	705	1	Male	50+Yrs	99	No	1	2	53	163.5	0	20188	20847	10	2	324	Deferred	AZT+3TC+EFV	743	820
96D814	218	1	Male	25-29Yrs	0	Yes	2	2	56		0	9350	9360	10	3	866	Deferred	TDF+3TC+NVP	-138	-19
86D115	164	1	Female	40-49Yrs	2	No	1	2	60.5	166	0	16093	16103	0	3	698	Deferred	TDF+3TC+NVP	-122	-37
72D315	238	3	Female	18-24Yrs	1	Yes	2	3	35		1	7372	7414	0	1	43	Deferred	TDF+3TC+EFV	579	607
28D113	4	1	Male	30-39Yrs	2	No	1	2	43	161	1	12398	12425	27	1	42	Deferred	AZT+3TC+NVP	1409	1423
106D812	213	1	Female	18-24Yrs	99	No	1	2	53		0	7890	7926	5	2	410	Deferred	TDF+3TC+NVP	1160	1216
156D613	502	1	Female	40-49Yrs	2	No	1	2	72		0	16169	16245	76	3	1286	Deferred	AZT+3TC+EFV	-54	9
10D116	87	2	Male	40-49Yrs	2	No	0	3	54		0	17169	17183	0	3	348	Deferred	TDF+3TC+EFV	-79	11
59D613	717	1	Female	18-24Yrs	1	No	1	2	55		0	8196	8253	0	3	1243	Deferred	TDF+3TC+EFV	-30	33
131D714	640	1	Female	30-39Yrs	2	Yes	2	2	55		0	10783	11264	4	3	423	Deferred	TDF+3TC+EFV	-123	-38
162D715	327	1	Female	18-24Yrs	0	Yes	2	2	55		0	7857	7877	20	3	523	Deferred	TDF+3TC+EFV	-152	-33
166D314	612	1	Male	30-39Yrs	99	Yes	1	2	51		0	14012	14148	0	3	894	Deferred	TDF+3TC+EFV	-72	-11
125D112	117	1	Male	40-49Yrs	2	No	2	2	68	163	0	15341	15369	14	3	1797	Deferred	TDF+3TC+NVP	-54	31
78D913	216	1	Male	25-29Yrs	99	Yes	2	2	54		0	9735	9749	14	2	638	Deferred	AZT+3TC+NVP	570	660
222D212	342	1	Female	50+Yrs	99	Yes	0	2	48	154	0	19019	19065	32	3	1754	Deferred	TDF+3TC+EFV	-62	67
103D416	151	4	Male	18-24Yrs	99	Yes	1	3	41		0	8509	8581	6	3	184	Deferred	TDF+3TC+EFV	79	109
86D514	54	3	Female	25-29Yrs	99	No	1	3	41		0	9263	9279	1	3	947	Deferred	TDF+3TC+EFV	-72	24
134D214	547	1	Male	30-39Yrs	1	No	1	2	54		0	11724	11738	14	2	42	Deferred	TDF+3TC+EFV	1003	1031
135D116	27	3	Male	30-39Yrs	99	No	1	4	55	172	0	13531	13587	0	3	292	Deferred	TDF+3TC+EFV	-45	-19
124D213	392	1	Male	25-29Yrs	1	No	2	2	59	172	0	9542	9554	12	3	1403	Deferred	TDF+3TC+EFV	-46	44
193D215	629	2	Female	18-24Yrs	0	Yes	1	2	72	172.1	1	7386	7498	8	1	64	Deferred	TDF+3TC+EFV	500	516
123D1112	522	1	Male	40-49Yrs	1	No	1	1	58	165.2	0	15629	15659	30	3	1507	Deferred	TDF+3TC+NVP	-51	11
113D1112	509	1	Male	30-39Yrs	1	No	1	2	52	160	0	13094	13190	7	3	1419	Deferred	AZT+3TC+EFV	-45	93
63D1012	28	1	Female	25-29Yrs	1	Yes	2	2	47	149	0	10137	10157	2	3	1530	Deferred	AZT+3TC+NVP	-59	-30
63D812	426	1	Female	50+Yrs	3	No	0	1	48		0	18466	18690	15	3	1398	Deferred	AZT+3TC+EFV	-93	-3
77D713	149	1	Male	40-49Yrs	1	Yes	1	2	59		1	14788	14802	14	1	468	Deferred	TDF+3TC+NVP	760	802
95D113	429	3	Male	40-49Yrs	99	Yes	2	3	63	154	0	15714	15775	5	3	198	Deferred	TDF+3TC+EFV	1193	1193
53D413	160	1	Female	40-49Yrs	99	Yes	2	1	61	163	0	17588	17637	42	3	1355	Deferred	TDF+3TC+NVP	-114	-23
106D313	840	1	Male	25-29Yrs	1	Yes	1	2	54	166.5	0	10599	11145	71	3	908	Deferred	TDF+3TC+EFV	-89	33
122D213	191	1	Male	50+Yrs	1	No	2	1	59	160	0	19036	19050	14	3	1403	Deferred	AZT+3TC+NVP	-74	-11
146D1214		1	Female	18-24Yrs	1	No	1	2	58	58	0	8751	8774	0	2	13	Deferred	TDF+3TC+EFV	709	722
124D312	651	1	Male	30-39Yrs	1	No	2	2	49	154	0	13953	14472	0	3	1	Deferred	AZT+3TC+EFV	1159	1233
94D515	199	2	Male	30-39Yrs	1	Yes	1	2	60	172	0	12437	12551	114	3	597	Deferred	TDF+3TC+NVP	-54	16
10D214	130	1	Female	25-29Yrs	99	Yes	1	2	57		0	10246	10260	14	3	1062	Deferred	TDF+3TC+EFV	-122	-32
73D1212	289	1	Male	30-39Yrs	1	No	1	1	65	167	0	13796	13886	62	3	109	Deferred	AZT+3TC+EFV	1318	1345
226D813	767	1	Female	25-29Yrs	99	Yes	2	2	88	162	0	9355	10077	15	3	515	Deferred	TDF+3TC+EFV	-52	-30
13D614	182	4	Male	18-24Yrs	99	Yes	1	4	50		0	8797	8825	5	2	43	Deferred	TDF+3TC+EFV	877	905
83D1113	117	3	Male	40-49Yrs	1	Yes	1	4	61	158.8	1	15126	15184	2	1	483	Deferred	TDF+3TC+EFV	571	614
169D214	371	1	Female	40-49Yrs	99	No	0	2	60	175.2	0	14621	14666	45	2	442	Deferred	TDF+3TC+EFV	597	683
108D215	342	1	Female	40-49Yrs	1	Yes	1	2	59	162	0	15374	15382	8	3	688	Deferred	TDF+3TC+EFV	-117	-24
176D914	567	3	Female	25-29Yrs	2	No	1	3	42	151.4	0	10493	10541	2	3	781	Deferred	TDF+3TC+ATV/r	-54	29
153D814	85	3	Male	30-39Yrs	2	No	0	2	45	163	0	12783	12826	0	2	41	Deferred	TDF+3TC+EFV	780	807
194D812	512	1	Male	30-39Yrs	1	No	1	2	65		0	11916	11929	4	3	1585	Deferred	AZT+3TC+NVP	-68	-13
67D914	208	3	Male	30-39Yrs	99	No	1	3	49	171	0	12693	12747	4	3	794	Deferred	TDF+3TC+EFV	-102	-12
19D314	721	1	Female	25-29Yrs	99	Yes	1	2	83		0	10274	10289	15	3	1033	Deferred	TDF+3TC+EFV	-101	-12
138D1012	262	1	Male	30-39Yrs	99	No	1	1	60	163	0	11906	13070	71	3	444	Deferred	AZT+3TC+NVP	-46	-16
142D1112	510	1	Female	30-39Yrs	1	Yes	1	1	55	159	0	11276	11763	4	3	1020	Deferred	TDF+3TC+EFV	-123	-38
199D612	219	1	Female	25-29Yrs	2	No	1	2	48	139	0	10396	10461	7	3	1592	Deferred	AZT+3TC+NVP	-123	-39
21D414	951	1	Female	30-39Yrs	1	No	1	2	59		0	12142	12949	2	3	199	Deferred	AZT+3TC+NVP	-51	10
12D214	519	1	Female	18-24Yrs	99	Yes	1	1	60	164.3	0	8420	8585	14	3	911	Deferred	TDF+3TC+EFV	-79	47
106D112	842	1	Male	30-39Yrs	99	No	1	1	78	169	0	10965	11725	3	3	1058	Deferred	TDF+3TC+EFV	-95	-4
29D1113	192	3	Male	30-39Yrs	2	No	1	3	51	165	0	11260	11329	7	2	366	Deferred	TDF+3TC+EFV	723	753
23D1213		1	Female	25-29Yrs	1	Yes	2	1	69		0	10074	10197	123	2	45	Deferred	TDF+3TC+EFV	1080	1108
84D712	220	1	Female	30-39Yrs	99	No	0	2	55		0	11873	11944	7	3	1570	Deferred	AZT+3TC+NVP	-103	-44
89D614	157	1	Female	25-29Yrs	1	Yes	2	1	52		0	9995	10022	27	3	935	Deferred	TDF+3TC+EFV	12	10
22D813	402	1	Female	30-39Yrs	99	Yes	1	2	65	158.3	0	10795	10809	14	3	1244	Deferred	AZT+3TC+EFV	-102	-39
40D1012	143	3	Male	40-49Yrs	99	No	2	3	67	171	0	14447	14484	15	3	1528	Deferred	AZT+3TC+EFV	-79	12
253D812	93	1	Female	18-24Yrs	0	No	2	1	69		0	8235	8274	39	3	192	Deferred	AZT+3TC+NVP	1333	1395
99D313	359	1	Female	18-24Yrs	0	Yes	1	2	52	155.5	0	6644	6652	8	3	1383	Deferred	TDF+3TC+EFV	-116	-33
151D413	74	4	Male	30-39Yrs	1	Yes	3	3	50		0	12476	12530	54	3	1349	Deferred	TDF+3TC+NVP	-65	26
262D812	294	1	Female	18-24Yrs	2	No	2	2	55	151	0	8242	8297	33	3	47	Deferred	TDF+3TC+NVP	1486	1517
16D312	408	1	Female	25-29Yrs	99	Yes	2	2	50	155	0	10230	10333	58	3	1720	Deferred	TDF+3TC+EFV	-58	33
40D114	285	1	Female	50+Yrs	3	No	2	2	98		0	20132	20460	328	3	1089	Deferred	TDF+3TC+NVP	-142	-23
40D714	463	1	Female	50+Yrs	1	Yes	1	3	58		0	19876	19908	32	3	911	Deferred	TDF+3TC+EFV	-60	26
164D1014	661	1	Female	30-39Yrs	2	No	1	1	42	154	0	11246	11497	5	3	556	Deferred	TDF+3TC+EFV	-87	-24
99D615	47	3	Female	30-39Yrs	2	Yes	2	3	52	155.3	0	12949	13022	0	3	492	Deferred	TDF+3TC+EFV	-123	-25
81D1113	602	1	Male	30-39Yrs	1	Yes	1	2	55	157.4	0	11260	11498	14	3	920	Deferred	TDF+3TC+EFV	-89	31
197D412	20	2	Female	18-24Yrs	0	No	0	4	53	152.1	1	8080	8093	0	1	208	Deferred	TDF+3TC+EFV	1584	1587
179D412	131	1	Male	30-39Yrs	99	No	1	3	54	161	1	13616	13649	13	1	51	Deferred	TDF+3TC+EFV	1640	1653
155D814	335	1	Male	25-29Yrs	99	No	0	2	57		0	9701	9729	28	3	104	Deferred	TDF+3TC+EFV	793	759
210D714	343	1	Male	30-39Yrs	1	No	1	2	60		0	11513	11532	19	2	427	Deferred	TDF+3TC+EFV	459	530
14D314	503	1	Female	18-24Yrs	1	Yes	2	2	65	174	0	8084	8098	14	2	811	Deferred	TDF+3TC+EFV	222	313
152D114	171	3	Female	25-29Yrs	1	No	2	4	33	164.2	0	10239	10260	7	3	1062	Deferred	TDF+3TC+EFV	-123	-31
59D115	111	1	Female	40-49Yrs	2	Yes		3	44	160	0	15703	15740	9	3	696	Deferred	TDF+3TC+NVP	-37	47
92D913	278	1	Male	30-39Yrs	1	Yes	3	2	72	172	0	14119	14133	14	3	1207	Deferred	AZT+3TC+NVP	-95	17
14D713	520	1	Female	30-39Yrs	1	No	2	2	60		0	11122	11142	19	3	1276	Deferred	TDF+3TC+EFV	-93	22
172D914	62	1	Female	40-49Yrs	1	Yes	2	2	53		0	16328	16337	9	3	829	Deferred	TDF+3TC+EFV	-142	-30
122D212	66	1	Male	30-39Yrs	99	No	1	2	50	162	0	11003	11031	0	2	504	Deferred	TDF+3TC+EFV	1248	1304
1D315	880	1	Male	18-24Yrs	99	Yes	1	1	49		0	7360	7471	5	3	564	Deferred	TDF+3TC+EFV	-165	-44
164D414	628	1	Male	30-39Yrs	1	No	1	2	46		0	11799	11910	6	3	873	Deferred	TDF+3TC+EFV	-80	11
58D113	708	1	Male	30-39Yrs	2	Yes		1	60		0	10964	11979	2	3	439	Deferred	TDF+3TC+EFV	-135	-39
101D1012	110	1	Male	30-39Yrs	2	No	1	2	58		0	11924	11973	48	3	833	Deferred	AZT+3TC+NVP	655	708
62D313	986	1	Female	25-29Yrs	2	Yes	1	2	61	162	0	10642	10966	20	3	1087	Deferred	TDF+3TC+EFV	-31	53
232D612	145	1	Female	18-24Yrs	2	No	1	2	61		0	8570	8606	7	3	1	Deferred	TDF+3TC+NVP	1606	1620
52D1215	375	1	Female	18-24Yrs	99	No	2	2	57		0	6915	6949	2	2	45	Deferred	TDF+3TC+EFV	310	341
76D1114	813	1	Female	18-24Yrs	2	No	2	1	56	166.4	0	8335	8559	15	3	572	Deferred	TDF+3TC+EFV	-58	33
18D213	15	1	Male	25-29Yrs	2	No	1	4	46	153.5	0	9166	9236	0	2	365	Deferred	AZT+3TC+NVP	991	948
235D712	120	1	Female	30-39Yrs	1	Yes	1	1	45	141	0	10755	10831	48	3	1587	Deferred	AZT+3TC+NVP	-69	23
88D213	419	1	Female	18-24Yrs	0	Yes	2	1	61		0	6977	6990	13	2	617	Deferred	TDF+3TC+EFV	793	884
192D713	533	1	Female	30-39Yrs	99	Yes	1	2	72		0	11146	11161	15	3	1257	Deferred	AZT+3TC+EFV	-100	-37
50D512	559	1	Female	25-29Yrs	2	Yes	1	1	49	167	0	9981	10838	8	3	849	Deferred	TDF+3TC+EFV	16	114
148D713	381	1	Female	25-29Yrs	1	Yes	2	1	57		0	8766	9329	563	3	1263	Deferred	TDF+3TC+EFV	-115	-24
55D114	307	1	Female	40-49Yrs	1	No		2	63	167	0	15327	15348	21	3	1088	Deferred	TDF+3TC+EFV	-80	12
201D514	595	1	Female	30-39Yrs	1	Yes		1	45		0	11082	11097	15	3	956	Deferred	TDF+3TC+EFV	-65	26
178D413	132	1	Male	30-39Yrs	2	Yes		2	55	165	0	11781	11837	22	3	1311	Deferred	TDF+3TC+NVP	-158	-39
125D1212	453	2	Female	30-39Yrs	2	No	1	2	45	161	0	11301	11416	3	2	482	Deferred	TDF+3TC+EFV	885	941
121D514	257	1	Female	18-24Yrs	0	Yes	2	1	48	163.2	0	7804	7836	4	2	434	Deferred	TDF+3TC+EFV	495	557
229D1112	248	1	Male	40-49Yrs	99	No	2	1	54	163	0	15284	15308	24	3	1493	Deferred	AZT+3TC+NVP	-114	-30
24D914	902	1	Female	25-29Yrs	1	No	1	2	70	161	0	9740	10056	0	3	536	Deferred	TDF+3TC+EFV	-165	-33
58D1113	797	1	Female	18-24Yrs	1	Yes	1	1	45	165.5	0	8710	9254	5	3	607	Deferred	TDF+3TC+ATV/r	-115	-27
220D1014	907	1	Male	30-39Yrs	2	No	1	2	50	168	0	12349	12544	4	3	604	Deferred	TDF+3TC+EFV	-158	-33
181D512	273	1	Female	25-29Yrs	99	No	0	2	49	153.8	0	9625	9673	14	3	1649	Deferred	AZT+3TC+NVP	-163	-38
108D512	630	1	Female	30-39Yrs	1	No	1	1	76	149	0	10986	11462	106	3	1321	Deferred	TDF+3TC+EFV	-53	40
127D913	108	1	Female	40-49Yrs	2	No	1	4	53	149.7	0	16316	16330	14	3	72	Deferred	AZT+3TC+NVP	1083	1129
47D512	208	1	Female	25-29Yrs	1	No	2	2	56	164	0	9175	9345	84	3	1612	Deferred	TDF+3TC+NVP	-52	39
70D215	230	1	Female	25-29Yrs	1	No	2	2	88.5	152.5	0	9535	9553	0	3	673	Deferred	TDF+3TC+EFV	-111	-20
10D412	28	3	Male	30-39Yrs	2	No	1	3	59	177	0	12095	12183	50	3	357	Deferred	TDF+3TC+EFV	1276	1339
166D312	822	1	Female	40-49Yrs	2	No	1	1	48	146	0	17968	18830	8	3	893	Deferred	TDF+3TC+EFV	-47	37
82D1212	206	1	Female	30-39Yrs	99	Yes	1	2	75	147	0	11295	11329	7	3	1454	Deferred	AZT+3TC+EFV	-110	-12
204D413	657	2	Female	18-24Yrs	99	Yes	1	2	52		0	8154	8168	0	3	182	Deferred	AZT+3TC+EFV	1054	1146
94D314	793	1	Female	30-39Yrs	2	Yes	1	1	68	169	0	11752	12382	7	3	401	Deferred	TDF+3TC+EFV	-103	16
126D114	174	1	Male	30-39Yrs	1	No	1	3	90		0	14251	14260	9	3	1080	Deferred	TDF+3TC+EFV	-122	-31
5D113	48	1	Male	30-39Yrs	0	Yes	0	2	75	162	0	13866	13881	15	3	1459	Deferred	AZT+3TC+EFV	-107	19
111D1012	774	1	Female	30-39Yrs	2	No	1	2	56	148	0	11231	11743	14	3	1040	Deferred	TDF+3TC+EFV	-58	30
13D214	433	1	Female	30-39Yrs	2	Yes	0	2	62	158.4	0	12436	12452	16	3	1062	Deferred	TDF+3TC+EFV	-68	16
171D114	448	1	Female	18-24Yrs	0	Yes	1	1	64		1	7237	7325	88	1	324	Deferred	TDF+3TC+EFV	703	765
109D815		1	Female	18-24Yrs	1	No	1	1	53		0	7851	7898	47	2	14	Deferred	TDF+3TC+EFV	488	502
31D812	42	2	Female	30-39Yrs	99	No	1	3	45	148	0	11895	11914	7	2	296	Deferred	TDF+3TC+NVP	1304	1334
136D612		1	Male	40-49Yrs	99	No	1	2	54	173	1	17680	17725	21	1	20	Deferred	TDF+3TC+NVP	1619	1619
45D915	634	1	Female	25-29Yrs	1	Yes	1	2	46	155	0	10114	10142	0	2	14	Deferred	TDF+FTC+EFV	436	450
169D715	633	1	Female	18-24Yrs	2	No	1	2	54		0	8604	8912	5	3	219	Deferred	TDF+3TC+EFV	-123	-38
45D1012	169	1	Male	40-49Yrs	1	No	1	2	57	160	0	17800	17809	9	3	1549	Deferred	AZT+3TC+NVP	-74	-19
243D714	851	1	Female	40-49Yrs	99	No	0	2	45		0	17378	17460	0	3	802	Deferred	TDF+3TC+EFV	-131	-16
181D1012	131	4	Male	30-39Yrs	1	No	2	3	73	178	0	14170	14181	4	3	1524	Deferred	TDF+3TC+EFV	-137	-17
130D112	144	1	Female	30-39Yrs	99	No	2	2	39	152	0	10880	10894	0	3	1797	Deferred	TDF+3TC+NVP	-46	38
27D113	286	1	Female	50+Yrs	99	Yes	0	2	52	151	0	18265	18318	4	3	1405	Deferred	TDF+3TC+NVP	-46	45
42D113	9	4	Female	25-29Yrs	99	No		3	37	148	1	9103	9195	36	1	61	Deferred	TDF+3TC+NVP	1321	1353
66D1212	235	1	Male	30-39Yrs	2	No	1	2	60	166	0	13122	13212	5	3	31	Deferred	AZT+3TC+NVP	1339	1366
88D1113	513	2	Male	40-49Yrs	99	Yes	1	3	57		0	17105	17119	14	3	1143	Deferred	TDF+3TC+EFV	-62	22
150D812	45	1	Male	30-39Yrs	2	No	1	3	58		0	11910	11944	6	3	1570	Deferred	AZT+3TC+NVP	-46	44
39D1215	645	1	Female	18-24Yrs	99	No	1	2	55	156	0	7355	7680	290	3	355	Deferred	TDF+3TC+EFV	-110	-23
188D514	469	1	Female	30-39Yrs	99	Yes	2	2	67		0	14390	14421	1	3	140	Deferred	TDF+3TC+EFV	751	779
35D1115	264	1	Male	30-39Yrs	2	Yes	1	2	52	164.8	0	12365	12379	0	3	404	Deferred	TDF+3TC+NVP	-65	51
11D313		1	Female	25-29Yrs	99	Yes	2	2	55	154	0	9310	9559	249	3	1	Deferred	AZT+3TC+EFV	1384	1398
221D315	781	1	Female	18-24Yrs	0	Yes	3	2	64.5		0	8854	9151	0	3	345	Deferred	TDF+3TC+EFV	-114	-25
124D114	229	1	Female	30-39Yrs	99	Yes	2	2	55	157.9	0	13127	13164	37	3	1080	Deferred	TDF+3TC+NVP	-122	-31
264D812	542	1	Female	25-29Yrs	2	No	0	1	46		0	8999	9243	7	3	1349	Deferred	AZT+3TC+EFV	-65	58
65D112	157	2	Male	30-39Yrs	99	No	2	2	51	168.5	0	12422	12496	4	3	1292	Deferred	TDF+3TC+NVP	459	456
19D614	453	1	Male	30-39Yrs	1	Yes	1	2	52		0	14397	14411	0	3	929	Deferred	TDF+3TC+EFV	-73	18
12D1115	351	1	Female	30-39Yrs	2	Yes	0	2	47	156	0	13078	13096	18	3	418	Deferred	TDF+3TC+EFV	-60	37
47D1012	345	1	Female	25-29Yrs	99	No	2	1	82	164	0	8952	9043	91	3	105	Deferred	TDF+3TC+EFV	1416	1444
52D1112	469	1	Male	30-39Yrs	1	No	2	2	59	173	0	10896	11049	7	3	71	Deferred	AZT+3TC+EFV	1298	1298
46D914	848	1	Male	18-24Yrs	99	No	1	2	49		0	8634	8646	12	3	57	Deferred	TDF+3TC+EFV	801	793
242D1014	92	1	Female	25-29Yrs	1	Yes		1	66	153	0	10431	10526	95	3	796	Deferred	TDF+3TC+EFV	-53	33
213D812	34	1	Male	25-29Yrs	0	No	0	3	51		0	9351	9365	14	2	49	Deferred	TDF+FTC+NVP	1543	1572
77D1113	366	1	Male	25-29Yrs	99	Yes	2	2	57	166.8	0	10066	10177	111	3	1145	Deferred	TDF+3TC+EFV	-93	26
114D512	138	1	Female	18-24Yrs	2	No		2	52	152.6	0	7434	7457	7	2	251	Deferred	AZT+3TC+NVP	1423	1487
103D1214	396	1	Male	25-29Yrs	0	No	1	4	47	159	0	9767	9874	73	2	184	Deferred	TDF+3TC+EFV	534	590
76D613	688	1	Male	18-24Yrs	1	No	1	2	57		0	8535	8981	28	3	735	Deferred	TDF+3TC+EFV	156	145
131D1015	450	1	Male	50+Yrs	1	Yes	1	2	46		0	19246	19292	46	3	431	Deferred	TDF+3TC+EFV	-117	-30
27D1112	111	2	Male	30-39Yrs	99	No	1	2	52	161.5	0	11990	12027	7	3	1487	Deferred	AZT+3TC+NVP	-53	18
19D413	497	1	Male	25-29Yrs	1	No	0	2	61		0	10303	10319	16	3	1368	Deferred	AZT+3TC+EFV	-128	-16
39D1013	330	3	Female	50+Yrs	2	No	0	3	43	168.3	0	25820	25904	27	3	44	Deferred	TDF+3TC+EFV	1078	1080
87D1212	480	1	Female	40-49Yrs	3	Yes	1	1	55	151	0	14947	15040	8	3	1396	Deferred	TDF+3TC+EFV	-151	-23
148D1012	347	1	Male	50+Yrs	99	No	1	2	43	155.8	0	18522	18552	30	3	1536	Deferred	AZT+3TC+EFV	-95	-24
135D812	574	1	Male	50+Yrs	1	No	0	1	56		0	21378	21867	33	3	1143	Deferred	TDF+3TC+EFV	-68	51
123D412	270	1	Female	25-29Yrs	2	Yes	0	2	56	164	0	10334	10362	0	2	1435	Deferred	TDF+3TC+NVP	256	289
93D1012	369	1	Female	25-29Yrs	99	No	1	2	53	154	0	9046	9140	4	3	1452	Deferred	AZT+3TC+EFV	-66	44
205D212	519	1	Female	18-24Yrs	99	No	1	1	54	157	0	6603	6887	28	3	1513	Deferred	TDF+3TC+EFV	-62	-33
234D112	767	1	Female	30-39Yrs	99	Yes	1	2	54	154.5	0	14246	15038	27	3	866	Deferred	TDF+3TC+EFV	166	166
156D715	583	1	Female	18-24Yrs	0	Yes	3	1	71		0	8432	8602	170	3	529	Deferred	TDF+3TC+EFV	-89	-37
169D1014	958	1	Female	25-29Yrs	0	No	2	2	55	156	0	10520	11114	0	3	208	Deferred	TDF+3TC+EFV	-68	-44
49D416		1	Male	40-49Yrs	1	Yes	1	2	70		0	16517	16538	21	2	14	Deferred	AZT+3TC+EFV	249	263
155D214	336	1	Male	25-29Yrs	99	No	0	4	49	167	0	9167	9186	19	2	196	Deferred	TDF+3TC+EFV	844	901
129D1113	735	1	Female	30-39Yrs	1	Yes	1	2	45	156.3	0	10959	11282	323	3	1136	Deferred	TDF+3TC+EFV	-68	23
91D513		1	Female	50+Yrs	1	No	0	4			0	18263	18398	134	2	41	Deferred	TDF+3TC+NVP	1284	1311
141D412	381	1	Female	30-39Yrs	99	No	1	2	60	157	0	11024	11276	42	2	522	Deferred	AZT+3TC+EFV	985	946
41D1214	265	1	Female	40-49Yrs	1	No	1	2	53	168	0	15310	15351	1	3	719	Deferred	TDF+3TC+EFV	-123	-33
130D414	752	1	Female	25-29Yrs	1	Yes		2	66		0	9049	9440	194	2	470	Deferred	TDF+3TC+EFV	316	407
213D512	446	1	Female	30-39Yrs	2	No	1	2	48	156	0	11834	12097	2	3	1417	Deferred	TDF+3TC+EFV	-44	44
34D512	150	1	Female	30-39Yrs	1	No	2	2	45	152	0	11442	11470	7	2	702	Deferred	TDF+3TC+NVP	976	1003
85D214	293	1	Male	30-39Yrs	1	No	1	2	49		0	11718	11731	13	3	1052	Deferred	TDF+3TC+NVP	-79	15
118D713	297	1	Female	25-29Yrs	99	Yes	2	2	50		0	9682	9694	12	3	1263	Deferred	TDF+3TC+EFV	-117	15
147D314	366	1	Male	30-39Yrs	2	No	1	2	61		0	13944	13958	14	3	1017	Deferred	TDF+3TC+EFV	-93	-9
95D1113	265	1	Female	30-39Yrs	99	No	2	2	70		0	12357	12372	15	3	1142	Deferred	TDF+3TC+EFV	-81	-25
99D815	188	1	Female	25-29Yrs	99	No	1	2	33	156	0	9724	9738	0	2	77	Deferred	TDF+3TC+EFV	411	443
32D1015	30	1	Male	25-29Yrs	2	Yes	2	2	55	164	0	10337	10506	169	2	14	Deferred	TDF+3TC+EFV	437	451
195D412	60	1	Female	25-29Yrs	99	No	1	2	59	164	0	10343	10865	0	3	1188	Deferred	TDF+3TC+EFV	-93	-32
251D312	701	1	Female	18-24Yrs	99	No	2	2	79	157	0	8487	9502	0	2	189	Deferred	TDF+3TC+EFV	535	591
60D114	621	1	Female	18-24Yrs	1	Yes	2	1	54		0	7283	7310	27	3	1090	Deferred	TDF+3TC+EFV	-124	-37
53D1014	741	1	Female	18-24Yrs	2	No	2	2	70	155	0	7584	7971	0	3	429	Deferred	TDF+3TC+EFV	-94	30
78D514	225	1	Female	30-39Yrs	1	Yes	2	3	57		0	12538	12551	13	3	963	Deferred	TDF+3TC+NVP	-75	37
95D215	465	1	Female	50+Yrs	2	Yes		2	55.5	160.8	0	21206	21226	20	3	688	Deferred	TDF+3TC+EFV	-123	-32
167D214	645	1	Male	30-39Yrs	1	Yes	1	2	73	174.3	0	14293	14471	7	3	869	Deferred	TDF+3TC+EFV	-89	29
140D113	586	1	Male	18-24Yrs	2	No	1	2	50		0	8782	8962	0	3	1	Deferred	TDF+3TC+EFV	1250	1264
151D1112	199	1	Male	30-39Yrs	1	No	1	2	62		0	13032	13106	74	3	1503	Deferred	AZT+3TC+NVP	-79	-23
4D712	537	1	Female	30-39Yrs	99	Yes	2	1	57	161	0	13326	13577	6	3	1398	Deferred	AZT+3TC+EFV	-109	-23
117D214	946	1	Female	30-39Yrs	99	Yes	2	2	72		0	12097	12578	4	3	570	Deferred	TDF+3TC+EFV	-54	33
84D213	243	1	Male	40-49Yrs	2	No	1	4	41	163	1	15375	15390	15	1	108	Deferred	TDF+3TC+NVP	1291	1321
154D414	244	1	Female	25-29Yrs	0	Yes	1	1	59		0	9961	9975	14	2	47	Deferred	AZT+3TC+NVP	935	968
51D1214	669	1	Female	30-39Yrs	1	No	1	2	69	165.8	0	11295	11544	0	3	92	Deferred	TDF+3TC+EFV	325	417
113D513	497	1	Male	18-24Yrs	99	No		2	62	174	0	8466	8540	74	3	1321	Deferred	AZT+3TC+EFV	-86	40
95D713	518	1	Female	18-24Yrs	1	Yes	2	2	48		0	8192	8379	40	3	1117	Deferred	TDF+3TC+EFV	-45	46
84D515	672	1	Female	18-24Yrs	1	Yes	1	1	58		0	7397	7431	34	3	604	Deferred	TDF+3TC+EFV	-65	-34
139D315	636	1	Female	30-39Yrs	0	Yes	1	2	55	156	0	13099	14047	857	3	562	Deferred	TDF+3TC+EFV	-79	11
37D915	253	1	Female	18-24Yrs	1	Yes	1	2	50	159	0	8639	8652	13	2	236	Deferred	TDF+3TC+NVP	243	355
112D1012	680	1	Female	30-39Yrs	2	No	1	1	69		0	11241	11422	4	3	1361	Deferred	TDF+3TC+EFV	-136	-40
68D1114	462	1	Female	25-29Yrs	1	No	1	1	55	168	0	10175	10281	0	3	676	Deferred	TDF+3TC+EFV	-30	61
60D313	253	1	Female	40-49Yrs	1	No	1	2	53	149	0	14532	14679	147	2	917	Deferred	AZT+3TC+NVP	474	493
180D513	569	1	Female	18-24Yrs	1	Yes	1	2	79	164	0	8540	8897	7	3	305	Deferred	TDF+3TC+EFV	807	659
7D316	16	1	Female	30-39Yrs	2	Yes	1	2	44	158.3	0	13574	13587	0	3	292	Deferred	TDF+3TC+EFV	-79	12
64D912	48	1	Male	40-49Yrs	99	No		2	61	169	1	15579	15602	14	1	479	Deferred	TDF+3TC+NVP	1061	1089
191D413		1	Female	18-24Yrs	1	No	1	3	32		0	7040	7080	14	2	28	Deferred	TDF+3TC+EFV	1292	1306
163D514	633	2	Female	40-49Yrs	2	No	1	3	45		0	14741	15178	10	2	109	Deferred	TDF+3TC+EFV	418	450
218D1112	686	1	Male	18-24Yrs	99	No	2	2	56	162	0	7237	7529	35	2	541	Deferred	TDF+3TC+EFV	695	725
89D915	365	1	Male	30-39Yrs	1	No	1	2	50	155	0	12277	12316	39	3	467	Deferred	TDF+3TC+NVP	-60	-37
145D1012	368	1	Female	18-24Yrs	99	No	1	2	54	149.5	0	8305	8407	20	3	1454	Deferred	AZT+3TC+EFV	-75	-40
196D712	75	3	Female	30-39Yrs	1	No	1	3	61	157	1	11527	11613	0	1	260	Deferred	TDF+3TC+NVP	1271	1300
116D1212	524	1	Female	30-39Yrs	1	Yes	2	2	52	153	0	11274	11438	29	2	364	Deferred	AZT+3TC+EFV	981	1010
101D1214	135	1	Female	25-29Yrs	1	No		2	53	167	0	9838	9894	3	3	698	Deferred	TDF+3TC+NVP	-79	-19
6D1214	508	1	Male	18-24Yrs	0	No	2	2	60	173	0	7971	8160	33	3	605	Deferred	TDF+3TC+EFV	-144	-27
30D1214	599	1	Male	30-39Yrs	1	No	2	2	62	172	0	13105	13240	14	3	639	Deferred	TDF+3TC+EFV	-74	46
25D815	522	1	Female	18-24Yrs	99	Yes	1	2	57	156	0	8518	8686	99	2	48	Deferred	TDF+3TC+EFV	397	430
256D512	455	1	Female	25-29Yrs	99	No	2	1	59	164	0	9865	10171	147	3	1044	Deferred	AZT+3TC+EFV	472	472
147D214	133	1	Male	30-39Yrs	1	No	1	2	54	176.3	0	12824	12838	14	3	1041	Deferred	TDF+3TC+EFV	-54	36
105D114	200	1	Male	30-39Yrs	2	No	2	1	59	172	0	10944	10971	27	3	1082	Deferred	AZT+3TC+NVP	-73	39
91D712	166	1	Male	30-39Yrs	99	No	0	2	53	168	0	11099	11182	51	3	1601	Deferred	TDF+3TC+NVP	-123	-39
43D212	405	1	Male	30-39Yrs	2	No	1	4	45	159	0	12816	12826	3	3	1783	Deferred	TDF+3TC+EFV	-65	19
234D314	354	1	Female	18-24Yrs	1	Yes	2	2	57		0	8113	8125	12	3	1006	Deferred	TDF+3TC+EFV	-19	-30
55D1112	72	1	Female	18-24Yrs	99	No	2	2	55	167	0	7602	7629	14	3	1502	Deferred	TDF+3TC+NVP	-124	-40
19D1114	728	1	Male	25-29Yrs	2	No	1	2	64	168	0	10528	10646	6	3	676	Deferred	TDF+3TC+EFV	-87	-30
204D712	472	1	Female	30-39Yrs	1	No	1	1	42		0	11112	11480	51	3	1303	Deferred	AZT+3TC+EFV	-45	38
118D412	540	1	Female	30-39Yrs	99	No	2	1	48	156	0	13951	14722	35	3	983	Deferred	TDF+3TC+EFV	-101	-30
189D1014	739	1	Female	25-29Yrs	1	No		2	71	171	0	10521	10635	1	3	687	Deferred	TDF+3TC+EFV	-74	18
74D813	388	1	Male	25-29Yrs	99	Yes	2	2	56	159	0	9321	9350	29	3	1242	Deferred	TDF+3TC+EFV	-54	24
184D413	543	4	Male	40-49Yrs	0	No	1	3	49	162.8	0	14553	14587	5	3	1319	Deferred	AZT+3TC+EFV	-81	31
56D713	320	2	Male	25-29Yrs	99	Yes	1	2	47		0	10044	10052	7	3	1270	Deferred	AZT+3TC+EFV	47	149
17D813	114	1	Female	18-24Yrs	2	No	1	2	45	145	1	6777	6791	14	1	103	Deferred	AZT+3TC+EFV	1199	1230
119D414	596	1	Female	25-29Yrs	1	Yes	1	2	46		0	10331	10369	7	3	953	Deferred	TDF+3TC+EFV	-16	102
66D412	16	1	Female	30-39Yrs	1	No	1	1	45	157	0	12125	12168	28	3	1711	Deferred	TDF+3TC+NVP	-121	-17
179D612	304	1	Female	40-49Yrs	1	No		2	41	153.2	0	15140	15266	7	3	1535	Deferred	TDF+3TC+EFV	-142	-23
137D612	316	1	Female	40-49Yrs	99	No	1	2	47	158.5	0	14758	14893	21	3	1543	Deferred	AZT+3TC+EFV	-115	-25
59D213	809	1	Male	25-29Yrs	1	No	2	2	57	167	0	9538	10358	1	2	71	Deferred	TDF+3TC+EFV	528	557
104D113	216	3	Male	25-29Yrs	0	Yes	1	3	49	164	0	9510	9566	0	3	1391	Deferred	TDF+3TC+EFV	-60	-30
63D912	105	1	Male	30-39Yrs	2	No	1	2	53	165	0	11113	11240	97	2	274	Deferred	AZT+3TC+NVP	1269	1269
70D616	682	1	Female	18-24Yrs	1	No	2	2	50	163	0	7016	7104	88	3	200	Deferred	TDF+3TC+EFV	-80	-9
241D712	169	1	Male	30-39Yrs	2	No	1	2	49		0	12982	13031	12	3	1578	Deferred	AZT+3TC+NVP	-80	40
171D813	249	1	Male	30-39Yrs	99	Yes	2	4	57		0	13300	13381	80	3	1228	Deferred	TDF+3TC+NVP	-115	-25
211D412	247	1	Female	30-39Yrs	1	No	1	2	43	153	0	11781	12057	27	3	447	Deferred	AZT+3TC+EFV	1010	1010
38D1115	196	2	Male	25-29Yrs	1	Yes	1	4	49	157.3	0	9443	9502	0	3	359	Deferred	TDF+3TC+EFV	-122	-32
37D116	450	1	Male	50+Yrs	1	Yes	2	3	84	167.6	0	21140	21188	48	3	361	Deferred	AZT+3TC+EFV	-123	-37
93D312	440	1	Female	30-39Yrs	99	No	1	2	45	160	0	14303	14522	13	3	1548	Deferred	AZT+3TC+NVP	-124	-33
103D812	647	1	Female	18-24Yrs	3	No	0	2	40		0	7383	7583	147	2	14	Deferred	AZT+3TC+EFV	1534	1548
141D812	54	1	Female	30-39Yrs	1	No	1	1	58		0	11542	11556	7	3	1592	Deferred	AZT+3TC+NVP	-104	51
103D512	188	1	Female	40-49Yrs	1	No	1	1	51	148.5	0	14738	14760	7	3	1676	Deferred	AZT+3TC+NVP	-47	53
156D812	52	1	Female	40-49Yrs	1	No	1	2	58		0	14464	14619	8	3	1451	Deferred	AZT+3TC+NVP	-138	-19
166D714	754	1	Female	30-39Yrs	1	Yes	2	2	59		0	10774	10793	19	3	894	Deferred	TDF+3TC+EFV	-137	-44
132D613	547	1	Female	18-24Yrs	99	Yes	1	2	60	161	0	8198	8332	8	3	1164	Deferred	TDF+3TC+EFV	-117	-30
104D315	201	2	Male	25-29Yrs	2	No	1	3	65	168	0	10298	10308	0	2	339	Deferred	TDF+3TC+NVP	310	401
110D113	82	1	Male	25-29Yrs	2	Yes	1	3	56		0	10233	10241	8	3	13	Deferred	TDF+3TC+NVP	1419	1433
192D513	215	1	Female	40-49Yrs	1	No	1	2	68		0	15476	15487	11	3	1314	Deferred	TDF+3TC+NVP	-122	-31
193D912	156	1	Female	30-39Yrs	1	No	1	2	48	144	0	10852	10861	9	2	118	Deferred	AZT+3TC+NVP	1439	1479
96D613	432	1	Female	18-24Yrs	1	No	1	2	45		0	7455	7469	14	3	1296	Deferred	TDF+3TC+EFV	-79	-24
44D814	1046	1	Female	30-39Yrs	99	Yes	1	2	54		0	13730	14094	6	3	515	Deferred	TDF+3TC+EFV	-93	23
35D515	121	1	Female	25-29Yrs	99	Yes	2	2	66	162	0	10717	10732	1	3	590	Deferred	TDF+3TC+EFV	-114	-23
126D712	200	1	Female	30-39Yrs	1	No	1	2	47	154	0	12240	12279	10	3	1600	Deferred	AZT+3TC+NVP	-4	81
91D1015	361	1	Male	18-24Yrs	99	Yes	1	2	67	173	0	8666	8692	26	3	439	Deferred	TDF+3TC+EFV	-51	11
44D815	44	1	Female	30-39Yrs	99	No	1	2	67	162	0	13331	13370	39	3	509	Deferred	TDF+3TC+EFV	-46	-46
80D413	98	1	Female	30-39Yrs	0	Yes		2	53	155	0	13608	13671	7	3	1304	Deferred	TDF+3TC+NVP	-110	-19
125D812	704	1	Female	25-29Yrs	2	No	2	1	64	157	0	10446	11840	7	2	14	Deferred	TDF+3TC+EFV	199	213
21D613		1	Female	25-29Yrs	99	Yes	2	2			0	10319	10381	62	3	1	Deferred	AZT+3TC+NVP	1292	1306
194D114	291	1	Female	25-29Yrs	99	No	1	2	59	158.9	0	10239	10253	14	3	1069	Deferred	TDF+3TC+EFV	-77	15
98D212	9	2	Female	25-29Yrs	99	No	1	2	40	158.1	1	10263	10299	7	1	323	Deferred	TDF+3TC+NVP	1425	1454
203D713	481	1	Female	18-24Yrs	99	No	2	2	56	156.8	0	6765	6779	14	3	1256	Deferred	AZT+3TC+EFV	-79	19
90D212	202	1	Female	50+Yrs	3	No	2	2	51	170	0	19732	19766	34	3	1783	Deferred	TDF+3TC+NVP	-72	40
208D814	807	1	Male	40-49Yrs	2	Yes	1	2	51		0	16667	16968	8	3	563	Deferred	TDF+3TC+NVP	-96	25
172D116	207	1	Male	30-39Yrs	2	No	1	2	50	158	0	13524	13538	14	3	341	Deferred	TDF+3TC+NVP	-4	-5
123D1014	235	1	Male	40-49Yrs	99	No	1	2	63		0	15973	15993	20	3	808	Deferred	TDF+3TC+NVP	-51	-16
57D112	268	1	Female	40-49Yrs	1	No	1	2	50	154.8	0	14615	14823	3	2	307	Deferred	TDF+3TC+NVP	1306	1305
172D913	243	1	Male	40-49Yrs	2	Yes	3	2	60	157	0	17419	17433	14	3	1194	Deferred	TDF+3TC+NVP	12	103
113D712	206	4	Female	25-29Yrs	1	Yes	2	3	59	165	0	10305	10455	119	3	1598	Deferred	AZT+3TC+NVP	-44	102
197D714	480	1	Male	30-39Yrs	1	Yes	1	2	73		0	13715	13723	8	3	886	Deferred	TDF+3TC+EFV	-51	-17
114D614	170	1	Female	30-39Yrs	99	Yes	1	2	50		0	14028	14046	18	3	929	Deferred	TDF+3TC+NVP	-65	25
40D113	191	2	Male	30-39Yrs	99	No		3	41	164	0	12358	12407	21	2	779	Deferred	TDF+3TC+EFV	646	680
4D1212	763	1	Male	50+Yrs	99	Yes	1	1	67	173	0	21515	21798	6	3	1212	Deferred	AZT+3TC+EFV	-131	-25
23D914	732	1	Male	25-29Yrs	99	Yes	1	2	47	160.5	0	9740	9944	0	3	648	Deferred	TDF+3TC+EFV	-65	-9
60D513	837	1	Female	18-24Yrs	99	Yes	3	1	50	158	0	7434	7871	3	3	894	Deferred	TDF+3TC+EFV	-66	17
19D114	75	1	Female	25-29Yrs	2	No	2	2	50	155.8	0	10206	10232	26	3	112	Deferred	TDF+3TC+NVP	992	978
162D514	635	1	Male	25-29Yrs	1	Yes		2	60		0	9119	9612	5	3	466	Deferred	TDF+3TC+EFV	-81	61
214D413	544	1	Female	30-39Yrs	99	Yes	2	2	55	159	0	11807	11935	0	3	1213	Deferred	AZT+3TC+EFV	-87	32
134D414	668	1	Male	18-24Yrs	1	Yes		2	51		0	8878	9320	0	3	541	Deferred	TDF+3TC+EFV	-60	31
175D612	187	1	Female	40-49Yrs	2	No	1	2	83	156	0	14775	14803	7	3	1633	Deferred	AZT+3TC+NVP	-137	-18
155D712	631	1	Female	30-39Yrs	99	No	2	1	68	157.5	0	13341	13711	8	3	1264	Deferred	TDF+3TC+EFV	-46	72
60D915	396	1	Female	18-24Yrs	99	Yes	2	2	55	160	0	8657	8671	0	2	220	Deferred	TDF+3TC+EFV	240	299
49D812	403	1	Male	40-49Yrs	1	No	2	2	49		0	15186	15252	7	3	1549	Deferred	AZT+3TC+NVP	44	44
107D216	159	1	Male	30-39Yrs	2	Yes	1	2	65	170	0	11002	11017	1	3	305	Deferred	TDF+3TC+NVP	81	171
229D115	94	2	Male	30-39Yrs	1	No	2	4	50	168.3	0	10984	10992	0	3	695	Deferred	TDF+3TC+EFV	-109	-27
60D713	635	1	Female	25-29Yrs	1	No	1	2	55		0	10409	10684	8	3	1003	Deferred	TDF+3TC+EFV	-81	-10
168D715	527	1	Female	30-39Yrs	2	No	1	2	76		0	11131	11165	34	3	522	Deferred	TDF+3TC+EFV	-68	22
207D814	585	2	Female	50+Yrs	99	No	1	2	51	154	0	18492	18502	10	3	856	Deferred	TDF+3TC+EFV	-80	40
94D1012	349	1	Female	18-24Yrs	2	No	2	1	48		0	7213	7251	10	3	434	Deferred	TDF+3TC+NVP	1052	1080
74D812	321	1	Male	30-39Yrs	99	Yes	1	1	62		0	13363	13587	6	3	1388	Deferred	AZT+3TC+EFV	-53	31
49D1012	232	1	Male	30-39Yrs	1	No	1	2	66	172	0	12300	12330	30	3	138	Deferred	AZT+3TC+NVP	1389	1411
162D1013	472	1	Female	25-29Yrs	1	Yes	2	2	54	155.5	0	9763	9794	31	3	1163	Deferred	TDF+3TC+EFV	-146	-25
107D813	585	1	Female	18-24Yrs	1	Yes	1	2	58.8	172	0	8248	8534	11	3	962	Deferred	TDF+3TC+EFV	-60	-31
80D116	87	1	Female	40-49Yrs	99	Yes	1	4	59	157.4	1	14616	14650	0	1	37	Deferred	TDF+3TC+NVP	289	304
21D614	411	1	Male	25-29Yrs	1	Yes	1	2	55		0	10375	10417	6	3	905	Deferred	TDF+3TC+EFV	-52	32
226D215	457	1	Male	30-39Yrs	1	Yes	1	2	78	168.4	0	12099	12109	10	3	674	Deferred	TDF+3TC+EFV	-47	37
75D416		1	Male	18-24Yrs	99	No	2	1	60		0	8133	8143	10	3	257	Deferred	TDF+3TC+EFV	-46	38
64D512	298	1	Female	25-29Yrs	1	No	2	2	61	167	0	9590	9653	36	3	1669	Deferred	AZT+3TC+NVP	-68	19
205D115	14	1	Female	25-29Yrs	1	Yes	2	2	56	164.6	0	9887	9902	1	3	690	Deferred	TDF+3TC+NVP	-41	51
184D813	378	1	Male	40-49Yrs	99	Yes	1	1	58	164.8	0	15567	15588	7	3	1213	Deferred	AZT+3TC+EFV	-102	10
136D314	974	1	Female	18-24Yrs	99	No	1	2	52.5		0	8041	8114	73	3	1017	Deferred	TDF+3TC+EFV	-95	25
44D516	398	1	Female	50+Yrs	99	No		3	58	161	0	20562	20584	22	3	235	Deferred	TDF+3TC+NVP	-60	-30
216D812	706	1	Female	25-29Yrs	99	No	1	2	84	160	0	9337	9720	28	3	1237	Deferred	AZT+3TC+EFV	-110	-19
114D914	279	1	Male	25-29Yrs	99	Yes	1	2	58	162	0	10390	10484	94	3	838	Deferred	TDF+3TC+EFV	-101	-12
140D714	540	1	Female	40-49Yrs	99	No	2	2	73		0	14801	14819	5	3	886	Deferred	TDF+3TC+EFV	-138	-17
74D413	557	1	Female	18-24Yrs	1	Yes	1	2	62	155	0	7384	7405	21	3	1360	Deferred	AZT+3TC+EFV	-73	32
83D612	110	2	Male	30-39Yrs	1	No	1	2	51	164	1	13276	13340	35	1	166	Deferred	AZT+3TC+NVP	1563	1591
16D514	92	3	Male	30-39Yrs	1	Yes	1	3	50		1	11805	11840	7	1	456	Deferred	TDF+3TC+EFV	446	499
142D1012		1	Female	40-49Yrs	99	No	1	4	54	159	1	15624	15643	5	1	34	Deferred	TDF+3TC+NVP	1503	1523
178D113	961	1	Female	30-39Yrs	99	Yes		1	70		0	14261	14665	5	2	134	Deferred	TDF+3TC+EFV	906	928
119D312	528	1	Female	30-39Yrs	99	No	2	2	55	150	0	11002	11266	28	3	1517	Deferred	TDF+3TC+EFV	38	66
49D216	388	1	Male	40-49Yrs	2	Yes	1	2	59	170	0	16799	16839	40	3	327	Deferred	TDF+3TC+EFV	-135	-38
2D1112	453	1	Male	30-39Yrs	2	No	2	1	73	169	0	10895	11071	2	3	1347	Deferred	TDF+3TC+NVP	-62	61
150D1212	173	1	Male	30-39Yrs	1	No	1	2	61	186.8	1	12406	12425	1	1	11	Deferred	TDF+3TC+EFV	1440	1454
187D513	391	1	Female	25-29Yrs	0	Yes	2	2	48		0	10373	10401	0	3	1286	Deferred	TDF+3TC+EFV	-66	-32
29D513	380	1	Female	50+Yrs	1	Yes	1	1	70	167	0	21235	21312	77	3	1333	Deferred	AZT+3TC+EFV	-51	38
236D513	318	1	Female	18-24Yrs	99	No	1	2	60		0	8171	8185	14	3	1258	Deferred	AZT+3TC+EFV	96	53
20D1215	6	1	Male	30-39Yrs	2	Yes	3	2	60		0	12753	12787	0	3	361	Deferred	TDF+3TC+NVP	-68	-12
113D416	272	1	Male	18-24Yrs	1	Yes	1	2	50	156.5	0	8131	8150	19	3	250	Deferred	ABC+3TC+EFV	-101	-9
209D314	786	1	Male	40-49Yrs	99	Yes	1	2	81		0	15416	15426	10	3	1010	Deferred	TDF+3TC+ATV/r	-44	40
137D713	562	1	Male	40-49Yrs	1	No		3	45		0	16585	16635	50	3	1262	Deferred	AZT+3TC+EFV	-103	-19
155D413	351	1	Female	18-24Yrs	99	No	1	2	52		0	8863	8877	14	3	1349	Deferred	AZT+3TC+NVP	-66	-38
219D914	732	1	Female	18-24Yrs	2	No	2	2	46	146	0	7549	7838	28	3	562	Deferred	TDF+3TC+EFV	-163	-37
97D115	334	1	Male	30-39Yrs	1	Yes		2	98		0	10931	10968	37	3	719	Deferred	TDF+3TC+EFV	-129	44
70D213	538	1	Female	30-39Yrs	2	No	2	2	42	152	0	12089	12198	7	3	1314	Deferred	TDF+3TC+EFV	-93	-32
232D812	400	1	Female	25-29Yrs	2	No	1	2	49	168	0	8977	9015	25	3	1577	Deferred	AZT+3TC+NVP	-83	-27
72D912	421	1	Male	50+Yrs	1	No	1	2	52	162	0	22154	22386	14	2	875	Deferred	AZT+3TC+NVP	480	572
84D212	19	1	Female	30-39Yrs	0	No	2	2	56	157	0	10993	11028	4	3	1755	Deferred	TDF+3TC+NVP	-116	-25
122D614	94	1	Female	18-24Yrs	0	Yes	1	4	68		0	7096	7106	10	3	14	Deferred	TDF+3TC+NVP	856	915
46D315	178	3	Female	40-49Yrs	1	No	2	3	49	158	0	14673	14719	0	3	621	Deferred	TDF+3TC+EFV	-103	26
78D1012	180	1	Female	40-49Yrs	1	No	1	1	56		0	15954	15988	34	3	1543	Deferred	AZT+3TC+NVP	-47	-16
192D1114	814	1	Female	18-24Yrs	99	No	2	2	54	166	0	8728	8743	0	2	77	Deferred	TDF+3TC+EFV	676	711
145D1212	452	3	Male	40-49Yrs	1	Yes	0	3	59	178	0	14483	14527	2	3	1431	Deferred	AZT+3TC+EFV	-58	-30
133D913	517	1	Female	30-39Yrs	1	No	1	2	55	166	0	13760	13836	14	2	1006	Deferred	TDF+3TC+EFV	133	166
214D312	139	2	Male	30-39Yrs	99	No	2	2	60	171	0	12496	12510	7	3	1734	Deferred	TDF+3TC+NVP	-75	-16
190D912	418	1	Female	30-39Yrs	1	No	1	1	72	156	0	13409	13557	8	3	165	Deferred	TDF+3TC+EFV	1228	1253
88D412	333	1	Female	25-29Yrs	0	No	1	4	48	159	0	9578	9626	19	3	137	Deferred	TDF+3TC+NVP	1539	1559
67D612	192	1	Female	18-24Yrs	1	Yes	2	1	46		0	8925	8953	0	3	1639	Deferred	AZT+3TC+NVP	-125	-34
162D914	162	1	Female	30-39Yrs	0	No		2	54		0	11579	11588	9	3	830	Deferred	TDF+3TC+EFV	-62	-4
24D214	381	1	Female	30-39Yrs	1	Yes	1	1			0	10988	11007	19	2	70	Deferred	TDF+3TC+EFV	976	1002
72D413	472	1	Female	18-24Yrs	1	Yes	1	2	41	146	0	8122	8171	14	3	1325	Deferred	AZT+3TC+EFV	-47	65
153D912	113	1	Male	30-39Yrs	1	Yes	1	3	68	168	0	13011	13060	35	3	1549	Deferred	TDF+3TC+NVP	-93	19
133D514	534	1	Male	30-39Yrs	1	Yes		2	67		0	11827	11938	0	3	845	Deferred	TDF+3TC+EFV	-151	-33
149D1214	543	1	Female	25-29Yrs	1	No	1	2	46		0	9116	9144	0	3	717	Deferred	TDF+3TC+EFV	-33	58
136D1114	270	1	Male	25-29Yrs	1	Yes	1	2	70	178.5	0	10559	10574	0	3	760	Deferred	TDF+3TC+NVP	-74	10
94D512	330	1	Male	30-39Yrs	1	No	3	2	58	168.5	0	12911	12925	6	3	1684	Deferred	AZT+3TC+EFV	-66	-33
242D813	384	1	Female	50+Yrs	2	Yes		1	50	150	0	19949	19963	14	3	1221	Deferred	AZT+3TC+EFV	-68	51
104D1012	241	1	Female	30-39Yrs	1	No	1	2	50		0	11575	11607	32	3	1541	Deferred	AZT+3TC+NVP	-143	-32
130D714	392	1	Female	18-24Yrs	1	No	1	2	39		0	7864	7921	1	2	41	Deferred	TDF+3TC+EFV	803	830
50D612	466	1	Female	40-49Yrs	99	No	1	2	59	161	0	14762	15034	6	3	1402	Deferred	AZT+3TC+EFV	-47	38
148D812	511	1	Male	25-29Yrs	2	No	0	1	66		0	10089	10327	0	3	1203	Deferred	AZT+3TC+EFV	100	157
157D1214	488	1	Female	30-39Yrs	2	Yes	1	2	45		0	12039	12099	0	3	684	Deferred	TDF+3TC+EFV	-47	44
111D614	328	1	Male	30-39Yrs	99	No	1	2	64		0	10972	11127	152	3	926	Deferred	TDF+3TC+EFV	-72	-44
211D514	361	1	Female	25-29Yrs	2	No	2	2	57		0	10374	10404	0	3	918	Deferred	TDF+3TC+EFV	-110	-23
6D214	733	1	Female	30-39Yrs	1	No	1	2	52		0	11380	12204	341	3	241	Deferred	TDF+3TC+EFV	513	338
175D212	461	1	Female	18-24Yrs	99	Yes	2	2	48	155	0	6984	7570	7	3	1195	Deferred	TDF+3TC+EFV	-117	-30
28D114	158	1	Male	25-29Yrs	2	Yes	1	2	37	159.7	0	10571	10597	26	3	1090	Deferred	TDF+3TC+EFV	-137	-17
42D513	472	1	Female	30-39Yrs	99	Yes	1	2	63		0	12903	13010	9	3	1234	Deferred	TDF+3TC+EFV	-94	-9
14D414	314	1	Male	25-29Yrs	99	Yes	1	2	71		0	10310	10318	8	3	1004	Deferred	TDF+3TC+EFV	-53	67
125D714	450	1	Male	30-39Yrs	2	Yes	2	2	61		0	12967	12979	12	3	900	Deferred	TDF+3TC+EFV	-45	61
21D114	431	4	Female	18-24Yrs	1	No	1	3	37	164.3	0	8736	8771	35	3	1090	Deferred	TDF+3TC+EFV	-107	18
116D712	437	1	Female	18-24Yrs	0	No	2	2	45	151	0	8590	8817	7	3	1409	Deferred	TDF+3TC+EFV	-54	33
105D815	383	3	Female	50+Yrs	2	No	0	3	40	156	0	21413	21442	0	3	472	Deferred	TDF+3TC+EFV	-79	26
178D514	310	1	Male	25-29Yrs	1	Yes		2	60		0	10340	10372	32	2	423	Deferred	TDF+3TC+EFV	527	562
31D1113	504	1	Female	25-29Yrs	99	Yes	1	2	45	148.5	0	10522	10536	14	3	1151	Deferred	TDF+3TC+EFV	-149	-44
63D314	130	1	Female	30-39Yrs	1	Yes	0	2	45	168	0	13934	13948	14	3	1027	Deferred	TDF+3TC+NVP	-46	-46
191D914	548	1	Female	30-39Yrs	1	No	1	2	48	157	0	11226	11243	0	3	810	Deferred	TDF+3TC+EFV	-79	44
19D115	380	3	Male	40-49Yrs	1	No	1	3	42	162.3	0	16440	16513	0	3	653	Deferred	TDF+3TC+EFV	-136	-39
138D113	114	1	Female	25-29Yrs	99	Yes	1	1	75		0	10237	10271	5	3	1416	Deferred	TDF+3TC+EFV	-108	-10
188D512	378	1	Female	30-39Yrs	1	Yes	2	2	53	146	0	11457	11766	9	3	1382	Deferred	AZT+3TC+EFV	-79	-20
33D915	458	2	Female	30-39Yrs	1	No	1	2	56	162	0	10832	10843	11	3	479	Deferred	TDF+3TC+EFV	-46	40
104D1212	192	1	Female	30-39Yrs	3	Yes	2	1	56	170	0	11048	11120	1	3	1409	Deferred	TDF+3TC+NVP	-110	-16
145D612	751	1	Female	30-39Yrs	1	No	1	2	56	160	0	12210	13309	12	3	570	Deferred	TDF+3TC+EFV	-100	-39
85D215	282	1	Male	30-39Yrs	2	No	1	3	47	164	0	10997	11012	0	3	675	Deferred	TDF+3TC+NVP	-122	-32
42D314	120	1	Male	30-39Yrs	99	Yes	1	2	47	167	0	12104	12117	13	3	1031	Deferred	TDF+3TC+EFV	-58	-23
134D512	644	1	Female	30-39Yrs	2	No	0	2	43	152.8	0	12534	12948	21	2	679	Deferred	AZT+3TC+EFV	617	673
2D216	26	4	Female	25-29Yrs	99	No	2	3	25	154.6	0	10232	10300	26	3	292	Deferred	TDF+3TC+EFV	-109	-23
204D312	167	1	Male	30-39Yrs	99	Yes	2	2	64	170	0	12862	12884	6	3	1725	Deferred	TDF+3TC+NVP	-114	-16
6D316	401	1	Female	30-39Yrs	99	No	2	2	45	160	0	13573	13602	1	3	277	Deferred	TDF+3TC+NVP	-51	12
156D114	253	1	Female	25-29Yrs	1	Yes	1	1	60		0	10598	10607	9	3	1080	Deferred	TDF+3TC+EFV	-57	71
167D413	471	1	Female	40-49Yrs	0	Yes	1	2	62		0	14714	14735	8	3	1335	Deferred	AZT+3TC+EFV	-110	-19
250D312	168	3	Male	30-39Yrs	99	No	1	3	59	169	0	13600	13692	2	3	1648	Deferred	TDF+3TC+NVP	-53	38
13D713	295	1	Male	40-49Yrs	1	No	1	2	65		0	16971	16984	13	3	1278	Deferred	TDF+3TC+EFV	-38	52
168D315	813	1	Male	30-39Yrs	2	No	2	1	63		0	12848	12922	18	3	592	Deferred	TDF+3TC+EFV	86	177
11D513	461	1	Female	50+Yrs	2	No	0	2	64		0	18735	18749	14	3	1339	Deferred	TDF+3TC+EFV	-65	38
130D1113	87	3	Male	30-39Yrs	1	Yes	2	3	50	178.4	0	11568	11628	0	3	1076	Deferred	AZT+3TC+NVP	-74	-10
140D1012	352	1	Female	25-29Yrs	99	No	1	2	71		0	10494	10516	22	3	1537	Deferred	AZT+3TC+EFV	-166	-33
139D1012	742	1	Female	40-49Yrs	1	No	2	2	72		0	14899	15433	0	3	1003	Deferred	TDF+3TC+EFV	-73	-17
89D1012	319	1	Female	25-29Yrs	1	No	2	2	52	150	0	9409	9435	6	3	1522	Deferred	AZT+3TC+EFV	-65	26
54D314	539	1	Female	25-29Yrs	1	Yes	1	2	43	173	0	10278	10295	17	3	1027	Deferred	TDF+3TC+EFV	-93	-4
98D1013	104	1	Female	25-29Yrs	1	Yes	2	2	48	151	0	10100	10148	48	3	1174	Deferred	TDF+3TC+NVP	-68	-6
57D413	544	1	Female	50+Yrs	99	No	0	2	48	156	0	18307	18376	55	3	1347	Deferred	AZT+3TC+NVP	-122	-32
159D413	478	1	Female	30-39Yrs	0	No		2	50		0	11272	11363	91	3	1349	Deferred	TDF+3TC+EFV	-73	11
1D314	148	3	Male	25-29Yrs	0	Yes	2	3	58		0	10653	10703	0	2	295	Deferred	TDF+3TC+EFV	689	717
197D113	837	1	Female	40-49Yrs	99	Yes	1	2	61	149	0	15729	16135	4	3	1031	Deferred	TDF+3TC+EFV	-123	-33
119D915	91	1	Female	30-39Yrs	2	No	1	2	44	155	0	13041	13055	14	3	459	Deferred	TDF+3TC+EFV	-60	31
182D312	222	1	Female	18-24Yrs	99	No	2	1	48	147	0	8798	8903	49	3	1689	Deferred	TDF+3TC+NVP	-68	-33
89D613	360	1	Female	18-24Yrs	2	No	2	2	58		0	8915	8929	14	3	1297	Deferred	AZT+3TC+EFV	-165	-44
131D514	158	1	Male	25-29Yrs	1	Yes	1	2	50	167.8	1	9869	9890	0	1	16	Deferred	TDF+3TC+NVP	921	935
230D112	306	1	Male	30-39Yrs	99	No	0	2	68	173	0	13529	13543	14	3	1797	Deferred	TDF+3TC+NVP	-95	16
146D715	866	1	Female	25-29Yrs	99	Yes	1	2	63	164	0	9334	9566	0	3	295	Deferred	TDF+3TC+EFV	-137	-17
90D415	440	1	Female	30-39Yrs	2	Yes	1	2	58	158	0	11053	11067	14	3	620	Deferred	TDF+3TC+EFV	-121	-16
198D112	593	1	Female	25-29Yrs	99	No	0	2	61	153	0	10242	10845	7	3	1208	Deferred	TDF+3TC+EFV	-123	-34
47D812	411	1	Male	18-24Yrs	1	No	1	2	55		0	8604	8851	14	3	1375	Deferred	AZT+3TC+EFV	-95	-25
134D612	178	2	Male	25-29Yrs	2	Yes	1	2	50	170	0	9207	9565	33	3	1332	Deferred	TDF+3TC+EFV	-117	-33
91D1113	598	1	Female	25-29Yrs	99	Yes	1	2	65		0	9449	9817	0	3	775	Deferred	TDF+3TC+EFV	-99	25
117D712	70	1	Male	40-49Yrs	2	No	2	1	60	164	1	14434	14444	7	1	755	Deferred	AZT+3TC+NVP	1570	1583
49D516	174	3	Female	25-29Yrs	99	Yes	1	3	38		0	10722	10751	1	3	206	Deferred	TDF+3TC+EFV	-51	40
142D412	42	1	Male	40-49Yrs	1	No	1	3	44	159	1	14710	14719	9	1	412	Deferred	TDF+FTC+NVP	1675	1703
98D215	374	1	Female	30-39Yrs	99	Yes	1	2	57		0	12816	12854	10	3	660	Deferred	TDF+3TC+EFV	-58	33
165D1013	349	1	Female	18-24Yrs	99	Yes	1	2	45	148.3	0	7593	7606	13	3	1159	Deferred	TDF+3TC+EFV	-124	-33
53D713	286	1	Female	25-29Yrs	99	Yes	2	2	64		0	10033	10051	18	3	1271	Deferred	TDF+3TC+EFV	-117	-27
132D315	225	1	Male	40-49Yrs	1	No	1	3	52	167.5	0	15775	15817	7	2	14	Deferred	TDF+3TC+EFV	605	619
30D812		1	Male	40-49Yrs	1	No	3	2	61	182	0	17737	17760	9	3	1	Deferred	AZT+3TC+NVP	1584	1598
181D713	376	1	Female	30-39Yrs	2	No		2	76		0	11880	11891	11	3	1257	Deferred	AZT+3TC+NVP	-116	-25
34D312	105	2	Male	30-39Yrs	2	Yes	1	2	53	161	0	11381	11743	5	3	1405	Deferred	AZT+3TC+EFV	-60	-33
16D213	338	4	Male	40-49Yrs	1	Yes	2	3	84	175	1	17905	17932	27	1	69	Deferred	TDF+3TC+EFV	1356	1384
44D115		1	Female	18-24Yrs	99	No	1	2	58		0	8040	8054	0	2	133	Deferred	TDF+3TC+EFV	578	607
254D813	225	1	Male	25-29Yrs	99	Yes	1	2	62	167	0	9723	9737	14	3	1220	Deferred	AZT+3TC+NVP	-94	-10
133D415	620	1	Male	25-29Yrs	0	Yes	2	2	68	176	0	8719	9612	893	3	614	Deferred	TDF+3TC+NVP	-110	-11
141D512	94	1	Male	40-49Yrs	1	Yes	1	1	53	168	0	15750	15783	24	3	1676	Deferred	TDF+3TC+NVP	-116	-25
165D815	227	1	Male	30-39Yrs	2	No	1	2	60	169	0	12870	13022	152	3	492	Deferred	TDF+3TC+EFV	-38	54
59D415	605	1	Male	50+Yrs	99	No	1	2	62		0	19821	19916	4	3	537	Deferred	TDF+3TC+EFV	-94	-10
35D615	387	1	Male	25-29Yrs	2	Yes	1	2	49	157	0	9275	9283	8	3	578	Deferred	TDF+3TC+EFV	-115	-17
112D913	474	1	Female	18-24Yrs	1	No	1	3	53	149	0	7357	7560	203	3	1205	Deferred	TDF+3TC+EFV	-5	25
147D414	929	1	Male	25-29Yrs	2	No	1	2	69		0	10324	10438	16	2	578	Deferred	TDF+3TC+EFV	306	339
158D612	709	1	Male	30-39Yrs	1	Yes	1	2	75	66.4	0	11120	11360	7	3	1423	Deferred	TDF+3TC+EFV	60	116
7D412	10	1	Female	40-49Yrs	1	No	1	3	51	154.9	0	14702	14716	0	3	1720	Deferred	TDF+3TC+NVP	-108	-44
116D1112	1131	1	Female	40-49Yrs	1	No	1	1	60	172	0	16264	17304	125	3	593	Deferred	TDF+3TC+EFV	44	135
183D312	326	1	Female	30-39Yrs	99	No	1	2	92		0	12125	12281	9	3	1598	Deferred	AZT+3TC+EFV	-103	-11
43D116	30	2	Male	40-49Yrs	2	Yes	1	3	44	156	0	14588	14614	26	3	361	Deferred	TDF+3TC+NVP	-122	-31
41D1112	740	1	Female	18-24Yrs	99	No	1	1	56	163	0	8696	8710	14	3	202	Deferred	AZT+3TC+EFV	1286	1314
122D112	21	1	Female	30-39Yrs	99	No	2	4	37	157	1	10972	10987	0	1	77	Deferred	TDF+3TC+NVP	1696	1724
62D312	56	1	Male	30-39Yrs	99	No	2	1	49	160	0	14294	14310	16	3	1760	Deferred	TDF+3TC+EFV	-128	-37
26D1114	592	1	Female	18-24Yrs	1	No	1	2	51		0	6863	6883	20	2	273	Deferred	TDF+3TC+EFV	514	548
233D1012	290	1	Female	25-29Yrs	99	No	1	2	73	147	0	10496	10529	33	3	1524	Deferred	AZT+3TC+NVP	-80	17
11D1112	292	1	Female	18-24Yrs	99	No	2	2	47	147	0	6827	6879	52	2	14	Deferred	AZT+3TC+EFV	1507	1521
147D313	544	99	Female	30-39Yrs	99	Yes	2	4			1	11013	11042	29	1	32	Deferred	TDF+3TC+NVP	1347	1355
4D613	394	1	Male	30-39Yrs	1	Yes	1	2	50		0	11738	11842	104	3	1306	Deferred	AZT+3TC+EFV	-138	-16
163D115	480	3	Male	30-39Yrs	2	Yes	1	3	43	164	0	13534	13591	0	3	653	Deferred	TDF+3TC+EFV	-53	50
214D712	248	1	Female	40-49Yrs	2	Yes	1	2	53	155.5	0	14808	14831	9	3	1605	Deferred	TDF+3TC+NVP	-115	-17
19D313	582	3	Male	25-29Yrs	99	Yes	1	3	55	164.8	0	9180	9251	15	3	77	Deferred	AZT+3TC+EFV	1236	1264
301D812	25	1	Female	30-39Yrs	99	No	1	1	56		0	11169	11200	31	3	1583	Deferred	AZT+3TC+NVP	-89	-33
16D613	422	1	Male	18-24Yrs	3	No	1	1	60		0	8175	8190	15	3	1306	Deferred	AZT+3TC+EFV	-117	-19
181D214	350	1	Male	30-39Yrs	2	No	1	2	57	176.4	0	12434	12476	42	2	445	Deferred	TDF+3TC+EFV	593	677
79D415	492	1	Female	25-29Yrs	99	Yes	2	2	62	154.6	0	10051	10346	295	3	611	Deferred	TDF+3TC+EFV	-117	-32
74D714	257	4	Male	40-49Yrs	99	No	0	3	45		0	14434	14462	0	3	878	Deferred	TDF+3TC+EFV	-82	40
182D613	700	1	Female	25-29Yrs	1	Yes	1	2	62		0	10397	11165	7	3	522	Deferred	TDF+3TC+EFV	-60	32
37D912	205	1	Female	40-49Yrs	2	No	0	2	89	169	0	14845	14866	13	3	1570	Deferred	TDF+3TC+NVP	-53	33
52D415	589	1	Female	30-39Yrs	1	Yes	2	2	79	165	0	11012	11055	43	3	632	Deferred	TDF+3TC+EFV	-74	-10
119D1113	823	1	Male	25-29Yrs	0	Yes	2	2	55	159.8	0	9075	9328	14	3	898	Deferred	TDF+3TC+EFV	-72	22
254D612	342	1	Female	25-29Yrs	1	No	1	2	48	158	0	10734	10824	37	3	1594	Deferred	AZT+3TC+EFV	-100	-40
231D114	508	1	Female	30-39Yrs	2	Yes	2	2	56	168.3	0	12747	12883	65	3	996	Deferred	TDF+3TC+EFV	-114	-25
9D213	322	1	Male	25-29Yrs	2	Yes	1	1	43	158.3	0	10026	10106	80	3	1426	Deferred	TDF+3TC+NVP	-59	25
113D1212	427	1	Female	25-29Yrs	1	Yes	2	2	50	153	0	10573	10629	0	3	369	Deferred	TDF+3TC+EFV	1109	1055
143D1214	25	1	Female	25-29Yrs	1	Yes	2	2	57	167	0	9116	9142	0	3	719	Deferred	TDF+3TC+EFV	-93	23
210D1114	698	1	Male	30-39Yrs	2	No	0	2	63	174	0	13478	13638	0	3	606	Deferred	TDF+3TC+EFV	-81	-24
161D712	404	1	Male	30-39Yrs	2	Yes	1	2	100.5		0	10667	11091	125	2	1143	Deferred	TDF+3TC+NVP	184	268
109D1114	288	1	Male	30-39Yrs	0	Yes		2	64.5	166	1	13464	13528	1	1	29	Deferred	TDF+3TC+EFV	674	702
95D712	337	1	Male	30-39Yrs	99	No	2	2	65		0	11150	11206	0	2	992	Deferred	AZT+3TC+EFV	585	676
128D1214	110	1	Male	30-39Yrs	1	No	1	4	60	168	0	12031	12057	6	3	726	Deferred	TDF+3TC+EFV	-72	16
179D215	727	1	Female	40-49Yrs	2	No	1	2	64	149.5	0	17578	17592	7	3	1	Deferred	TDF+3TC+EFV	655	670
189D814	895	1	Female	40-49Yrs	99	No	1	2	45		0	14481	14567	3	3	320	Deferred	TDF+3TC+ATV/r	485	453
66D915	740	1	Female	50+Yrs	99	No	2	2	55	156.7	0	19940	19980	40	3	473	Deferred	TDF+3TC+EFV	-72	-25
105D215	231	1	Female	25-29Yrs	1	No	1	2	49	160.1	0	9165	9173	8	3	688	Deferred	TDF+3TC+EFV	-45	-45
23D415	265	1	Female	18-24Yrs	2	Yes	2	2	40	134.5	0	8131	8146	0	3	619	Deferred	TDF+3TC+EFV	-95	-11
62D512	451	1	Male	50+Yrs	99	Yes	1	2	66	167	0	20902	21257	45	3	1388	Deferred	AZT+3TC+EFV	-24	-46
261D512	357	1	Female	40-49Yrs	3	No	1	2	55	156	0	17554	17683	129	3	1675	Deferred	AZT+3TC+EFV	-103	-13
176D714	261	1	Female	25-29Yrs	1	Yes	2	4	55		0	8967	8982	1	3	879	Deferred	TDF+3TC+EFV	-94	-4
70D613	121	4	Female	30-39Yrs	2	Yes	1	3	47		0	12203	12300	12	2	61	Deferred		1153	1185
119D212	674	1	Female	25-29Yrs	99	No	2	1	58	157	0	9148	10091	29	3	866	Deferred	TDF+3TC+EFV	-81	-23
96D915		1	Female	30-39Yrs	1	No	1	1	75		0	10818	10841	23	2	14	Deferred	TDF+3TC+EFV	467	481
91D514	488	1	Female	40-49Yrs	2	Yes	1	2	64		0	15466	15475	9	3	961	Deferred	TDF+3TC+EFV	-135	-23
75D814	103	1	Female	25-29Yrs	99	Yes	1	1	55		0	10432	10446	14	3	876	Deferred	TDF+3TC+EFV	-94	-37
138D212	292	1	Male	40-49Yrs	99	No		1	48	163	0	14626	14660	34	3	1776	Deferred	TDF+3TC+NVP	-60	-5
119D1012	573	1	Female	40-49Yrs	99	No		3	49		0	15625	15758	3	3	1408	Deferred	TDF+3TC+EFV	-86	33
142D515	767	1	Female	18-24Yrs	1	No	2	2	45	155	0	8499	8699	43	3	432	Deferred	TDF+3TC+EFV	-103	-20
16D1115	237	4	Female	30-39Yrs	1	No	1	3	49.5	152.8	0	11241	11328	22	3	359	Deferred	TDF+3TC+EFV	-103	16
22D1014	478	1	Female	18-24Yrs	1	Yes	2	1	45	155.5	0	7211	7231	20	3	821	Deferred	TDF+3TC+EFV	-75	-44
238D215	195	1	Female	25-29Yrs	1	No	1	2	47	154	0	9519	9578	34	3	162	Deferred	TDF+3TC+NVP	485	486
29D514	108	3	Female	30-39Yrs	0	Yes	2	3	48	163.4	0	10785	10815	1	3	941	Deferred	TDF+3TC+EFV	-71	-12
46D1013	527	1	Male	25-29Yrs	99	Yes	1	2	64	174.4	0	9581	9777	196	3	1180	Deferred	TDF+3TC+EFV	-60	22
46D815	245	3	Male	30-39Yrs	0	No	1	3	64	163	0	12274	12332	0	3	451	Deferred	TDF+3TC+EFV	-107	-16
151D613	617	1	Female	18-24Yrs	99	Yes	1	2	45		0	8568	8947	7	3	914	Deferred	TDF+3TC+EFV	-46	-46
20D414	291	1	Male	30-39Yrs	1	Yes	1	2	55		0	14327	14336	9	3	1004	Deferred	TDF+3TC+EFV	47	110
176D912	149	1	Male	30-39Yrs	99	Yes	1	2	49	161	0	12681	12699	4	3	1545	Deferred	AZT+3TC+NVP	-157	-40
222D812	279	1	Female	30-39Yrs	1	No	1	2	61		0	13222	13384	162	3	1591	Deferred	AZT+3TC+EFV	-122	-37
97D1012	289	1	Female	25-29Yrs	99	No	0	2	58		0	9393	9443	22	3	1514	Deferred	AZT+3TC+EFV	-100	-44
68D812	296	2	Male	40-49Yrs	99	No	1	3	50	170	1	16473	16597	82	1	1108	Deferred	AZT+3TC+NVP	907	990
70D712	400	1	Female	30-39Yrs	1	Yes	1	1	85	170	0	12804	13030	170	3	1579	Deferred	AZT+3TC+EFV	-86	-23
113D713	531	1	Female	25-29Yrs	99	Yes	2	2	67		0	9320	9329	9	3	1263	Deferred	AZT+3TC+EFV	-117	-33
131D513	264	1	Female	30-39Yrs	99	Yes	0	2	61	140.5	0	13621	13662	33	3	311	Deferred	AZT+3TC+NVP	1046	1002
89D814	177	1	Female	25-29Yrs	1	Yes	1	2	60	153	0	8991	9023	0	3	838	Deferred	TDF+3TC+EFV	-60	50
97D1213	213	1	Female	25-29Yrs	0	Yes	2	2	46		1	9482	9504	0	1	116	Deferred	TDF+3TC+NVP	962	990
223D314	533	1	Male	40-49Yrs	99	Yes	1	2	57		0	14682	14699	17	3	1006	Deferred	TDF+3TC+EFV	-51	47
222D712	738	1	Male	30-39Yrs	1	No	0	2	56		0	14063	14477	24	2	441	Deferred	AZT+3TC+NVP	787	810
110D316	209	3	Female	50+Yrs	2	Yes	0	3	41		0	18342	18384	0	3	243	Deferred	ABC+3TC+EFV	-47	44
44D1015	29	2	Male	30-39Yrs	1	No		3	45	169.3	0	13786	13826	12	3	418	Deferred	TDF+3TC+EFV	60	-30
48D815	245	4	Male	40-49Yrs	2	No	1	3	56	157	0	14831	14890	0	3	18	Deferred	TDF+3TC+EFV	436	432
173D212	6	1	Male	30-39Yrs	1	No	2	2	70	167.9	0	11740	11767	0	3	1747	Deferred	TDF+3TC+NVP	-60	-33
45D314	677	1	Female	25-29Yrs	99	Yes	2	2	44	174	0	8978	9196	218	3	1030	Deferred	TDF+3TC+EFV	-145	-32
237D512	849	1	Female	25-29Yrs	1	No	1	1	53	155	0	9245	9540	35	3	259	Deferred	TDF+3TC+EFV	1286	1158
140D1214	566	1	Female	18-24Yrs	99	Yes	2	2	40		0	7841	8500	545	3	631	Deferred	TDF+3TC+EFV	-154	-27
31D713	239	1	Female	18-24Yrs	99	Yes	1	2	34		0	8575	8585	10	3	1276	Deferred	AZT+3TC+EFV	-114	-23
51D1014	233	1	Female	30-39Yrs	99	No	0	2	54	158.2	0	11223	11237	14	3	816	Deferred	TDF+3TC+EFV	-45	46
199D212	166	4	Male	40-49Yrs	99	No	2	3	68		1	17568	17620	18	1	70	Deferred	TDF+3TC+NVP	1692	1703
112D712	339	1	Female	40-49Yrs	99	No	1	2	52	161.5	0	14803	14852	4	3	140	Deferred	AZT+3TC+EFV	1444	1444
78D412	168	1	Female	18-24Yrs	99	No	2	2	61	156	0	8127	8157	9	3	1704	Deferred	TDF+3TC+NVP	-60	61
83D712	329	1	Female	30-39Yrs	1	No	1	1	31	134	0	10951	10984	33	3	1634	Deferred	AZT+3TC+EFV	-135	-40
68D412	320	1	Female	30-39Yrs	0	No	1	2	57	157.8	0	11036	11100	21	3	1683	Deferred	AZT+3TC+NVP	-53	-25
133D113	419	1	Female	18-24Yrs	2	No	1	2	45		0	8781	8873	0	3	155	Deferred	TDF+3TC+EFV	1205	1198
120D416	55	3	Female	18-24Yrs	2	Yes	1	3	45	154.6	0	8877	8939	5	3	192	Deferred	TDF+3TC+EFV	-96	-33
102D1214	194	1	Female	30-39Yrs	1	Yes	1	2	84	155.7	0	13858	13893	0	3	716	Deferred	TDF+3TC+EFV	-86	-16
32D912	509	1	Female	25-29Yrs	2	Yes	1	1	48		0	10459	10665	15	3	1147	Deferred	AZT+3TC+EFV	241	241
27D512	1446	1	Female	18-24Yrs	1	No	2	1	64	156	0	7741	8462	56	2	519	Deferred	TDF+3TC+EFV	515	606
157D113	50	1	Female	30-39Yrs	99	No	1	4	55		0	13889	13900	11	3	1440	Deferred	TDF+3TC+NVP	-74	-9
127D112	27	1	Female	30-39Yrs	99	No	1	2	42	152	0	13150	13178	14	3	1797	Deferred	TDF+3TC+NVP	-32	31
272D1012	141	1	Male	40-49Yrs	1	No	2	2	50	159.2	0	14541	14576	7	3	1494	Deferred	AZT+3TC+NVP	-157	-33
103D1015	148	1	Male	50+Yrs	2	No	1	2	62		0	19545	19651	106	3	437	Deferred	TDF+3TC+EFV	-74	16
75D912	220	1	Female	25-29Yrs	99	No	1	1	67	151	0	10467	10481	14	3	1572	Deferred	AZT+3TC+NVP	-101	-37
84D1214	670	1	Male	25-29Yrs	1	No	2	2	47	169.8	0	9104	9289	5	3	572	Deferred	TDF+3TC+NVP	-100	-9
8D1212	606	1	Female	18-24Yrs	0	No	1	2	64	156	0	8683	8737	54	3	1489	Deferred	AZT+3TC+EFV	-117	-27
19D813	1119	1	Male	30-39Yrs	1	Yes		1	65	173	0	13440	14529	291	3	446	Deferred	TDF+3TC+EFV	-87	30
85D1112	636	1	Female	30-39Yrs	2	No	1	2	56	159.6	0	11970	12173	34	3	1341	Deferred	AZT+3TC+EFV	-59	32
182D1013	667	1	Female	40-49Yrs	1	Yes	2	2	72		0	15270	15347	7	3	1089	Deferred	TDF+3TC+EFV	-65	19
199D413	689	4	Female	25-29Yrs	99	No	0	3	35		0	9244	9313	6	2	647	Deferred	AZT+3TC+NVP	632	656
113D814	760	1	Male	30-39Yrs	1	Yes	1	2	61	158	0	11552	11756	0	3	662	Deferred	TDF+3TC+EFV	-65	23
63D1114	884	1	Male	40-49Yrs	99	No	1	2	45	172	0	16735	16808	14	3	723	Deferred	TDF+3TC+EFV	-58	47
37D612	642	1	Male	40-49Yrs	1	No	1	1	47	149	0	14752	15304	14	3	1132	Deferred	TDF+3TC+EFV	-45	11
206D812	258	1	Female	18-24Yrs	1	No	1	1	55		0	7143	7185	29	3	42	Deferred	AZT+3TC+EFV	1510	1538
216D615	64	1	Female	30-39Yrs	2	Yes	2	2	49		0	11136	11147	0	3	540	Deferred	TDF+3TC+EFV	-101	-11
143D1212	245	1	Male	30-39Yrs	1	No	1	2	59	174	0	12766	12791	4	3	154	Deferred	AZT+3TC+NVP	1298	1299
1D1215	10	1	Female	25-29Yrs	99	Yes	2	4	37	157	0	10554	10595	7	3	362	Deferred	TDF+3TC+NVP	-65	-37
41D1014	881	1	Female	18-24Yrs	1	No	2	1	71	150.9	0	8679	8946	0	3	550	Deferred	TDF+3TC+EFV	-89	53
151D515	329	1	Female	30-39Yrs	1	Yes	1	2	69	170	0	13262	13293	31	3	586	Deferred	TDF+3TC+EFV	-54	66
93D715	206	1	Female	30-39Yrs	2	Yes	1	2	43		0	12964	12980	16	3	534	Deferred	TDF+3TC+EFV	-145	-33
105D913	579	1	Male	50+Yrs	1	No	0	2	51	161.5	0	19247	19293	0	2	221	Deferred	TDF+3TC+EFV	939	974
146D212	234	1	Female	30-39Yrs	2	No	0	3	45	153	0	12096	12117	7	3	1762	Deferred	TDF+3TC+NVP	-151	-25
190D312	102	1	Male	40-49Yrs	2	No	1	3	46		1	15349	15421	72	1	14	Deferred	TDF+3TC+NVP	1715	1745
241D813	264	1	Male	18-24Yrs	0	No	1	2	64	165.5	0	6793	6814	21	3	1	Deferred	AZT+3TC+NVP	1207	1221
156D1014	295	1	Female	25-29Yrs	1	No	2	1	52	162	0	9051	9059	8	3	802	Deferred	TDF+3TC+EFV	-114	-23
123D315	215	1	Female	30-39Yrs	0	Yes	1	2	50	151.8	0	11991	12143	137	3	640	Deferred	TDF+3TC+EFV	-117	-25
42D614	221	3	Male	30-39Yrs	2	No	1	3	51	160.5	0	13443	13489	0	3	894	Deferred	TDF+3TC+EFV	-123	-38
198D212	304	1	Male	25-29Yrs	99	Yes	2	1	69	180	0	9540	9550	10	3	1772	Deferred	TDF+3TC+NVP	-54	30
139D1214	476	1	Female	18-24Yrs	99	Yes	2	2	43		0	8743	8882	8	3	614	Deferred	TDF+3TC+EFV	-110	-12
83D215	386	1	Male	30-39Yrs	1	Yes	1	1	50	163	0	10997	11025	0	3	662	Deferred	TDF+3TC+EFV	-149	-23
219D612	281	1	Female	25-29Yrs	1	Yes	2	1	61	153.9	0	10729	10799	40	3	1619	Deferred	AZT+3TC+EFV	-117	-18
203D615	32	2	Male	30-39Yrs	1	Yes	1	3	50	162.5	0	12960	13000	0	3	514	Deferred	TDF+3TC+EFV	-51	33
68D1212	642	1	Female	25-29Yrs	99	Yes	1	2	61	156	0	10567	10832	4	3	1221	Deferred	TDF+3TC+EFV	-88	-25
85D213	594	1	Male	30-39Yrs	1	Yes	1	4	57	163	1	11708	11737	29	1	134	Deferred	TDF+3TC+EFV	1277	1305
85D113	565	1	Male	30-39Yrs	99	Yes	1	3	52		0	12404	12428	24	3	1451	Deferred	TDF+3TC+EFV	-123	-30
86D1114	101	1	Male	30-39Yrs	2	No	1	4	45	170.2	0	12383	12438	0	2	404	Deferred	TDF+3TC+NVP	306	334
38D716		2	Female	18-24Yrs	1	Yes	2	1	55		0	7112	7121	9	3	183	Deferred	TDF+3TC+EFV	-68	-33
202D314	1111	2	Male	25-29Yrs	99	Yes	1	2	55		0	9938	9946	8	2	43	Deferred	TDF+3TC+EFV	968	995
69D1115	574	1	Female	18-24Yrs	99	No	1	2	51	157	0	8709	8717	8	3	414	Deferred	TDF+3TC+EFV	-144	-25
27D413	186	2	Female	25-29Yrs	99	Yes	2	3	36	156	1	9947	9955	8	1	106	Deferred	TDF+3TC+EFV	1271	1265
52D412	36	1	Female	30-39Yrs	2	Yes		4	53	158	1	11530	11560	6	1	956	Deferred	TDF+3TC+NVP	746	774
199D914	297	3	Male	25-29Yrs	0	Yes	2	4	55	172.9	0	10737	10863	14	3	712	Deferred	TDF+3TC+EFV	-122	-32
154D1012	443	1	Female	30-39Yrs	1	No	0	1	49		0	11235	11247	12	3	1536	Deferred	AZT+3TC+NVP	-60	31
73D1114	837	3	Male	30-39Yrs	1	No	2	3	67	175.6	0	11504	11572	4	3	717	Deferred	TDF+3TC+EFV	-110	40
157D413	448	1	Male	18-24Yrs	0	Yes	1	2	50		0	7910	8147	237	2	417	Deferred	AZT+3TC+EFV	932	992
21D1014	378	1	Male	25-29Yrs	1	Yes	2	2	65	168.5	0	9853	9870	17	3	821	Deferred	TDF+3TC+EFV	-80	-17
4D412	225	1	Female	40-49Yrs	1	No	0	2	57	161	0	16149	16324	14	3	379	Deferred	AZT+3TC+NVP	1188	1194
9D1012	798	1	Male	25-29Yrs	0	No	2	2	65	172	0	9262	10378	143	3	579	Deferred	TDF+3TC+EFV	-110	-19
92D412	429	1	Male	25-29Yrs	1	No	1	2	67	171.8	0	9210	9321	23	3	1636	Deferred	AZT+3TC+NVP	-75	19
21D612	816	1	Male	30-39Yrs	99	No	1	2	54	158	0	13504	13527	0	3	1648	Deferred	AZT+3TC+NVP	-166	-40
11D115	574	1	Female	30-39Yrs	1	Yes	3	2	69	162.2	0	13501	13669	17	3	575	Deferred	TDF+3TC+EFV	-110	-13
203D914	822	1	Male	25-29Yrs	1	No	2	1	55	166.5	0	9768	9797	0	3	795	Deferred	TDF+3TC+EFV	-184	-5
138D112	108	1	Female	25-29Yrs	1	No	1	2	50	164	0	10600	10638	8	3	1780	Deferred	TDF+3TC+NVP	-82	37
253D512	130	1	Female	18-24Yrs	99	No	2	2	75	15	0	8902	8917	15	3	1675	Deferred	AZT+3TC+NVP	-45	39
63D114	165	2	Female	25-29Yrs	2	Yes	2		58	168.4	0	10577	10599	22	3	1	Deferred	TDF+3TC+NVP	1074	1088
133D312	195	1	Male	30-39Yrs	99	No	0	2	55	167	1	11741	11763	22	1	518	Deferred	TDF+3TC+NVP	1270	1284
95D112	401	1	Female	30-39Yrs	99	Yes	1	1	63	155	0	13153	13657	6	3	1318	Deferred	AZT+3TC+EFV	-73	18
112D512	233	1	Male	40-49Yrs	99	No	1	1	63	176.2	0	16200	16241	7	3	1656	Deferred	AZT+3TC+NVP	-171	-31
49D613	194	1	Male	25-29Yrs	99	Yes	2	2	51		0	9239	9292	53	3	1300	Deferred	AZT+3TC+NVP	-74	-11
101D412	41	1	Female	30-39Yrs	1	No	2	2	65	162	0	12878	12896	7	3	1713	Deferred	TDF+3TC+NVP	-124	-32
223D812	652	1	Female	18-24Yrs	1	No	1	1	53		0	8569	9145	66	3	1081	Deferred	TDF+3TC+EFV	-70	-2
49D412	584	1	Male	25-29Yrs	1	No	1	1	58	169	0	9575	9996	16	3	279	Deferred	TDF+3TC+EFV	1045	1047
94D1114	349	1	Male	30-39Yrs	2	No	2	1	50		0	11261	11273	12	3	780	Deferred	TDF+3TC+EFV	-72	-16
94D712	165	1	Male	25-29Yrs	1	Yes	2	2	52	177	0	10237	10434	183	3	1619	Deferred	TDF+3TC+NVP	-115	-23
118D213	216	1	Female	50+Yrs	2	No	2	2	59	154	0	20201	20212	5	3	1398	Deferred	AZT+3TC+NVP	-123	-33
45D614	704	1	Male	25-29Yrs	1	Yes	1	2	61		0	10017	10315	0	3	642	Deferred	TDF+3TC+EFV	-118	-18
136D212	4	1	Female	25-29Yrs	99	No	2	2	42	154	1	9543	9570	0	1	33	Deferred		1724	1719
184D714	189	2	Male	25-29Yrs	99	Yes	2	2	43	156.1	0	9202	9211	9	3	891	Deferred	TDF+3TC+EFV	38	129
223D112	184	1	Male	25-29Yrs	99	No	1	2	86	176	0	9869	9887	18	3	1800	Deferred	TDF+3TC+EFV	-117	-5
115D212	317	1	Female	25-29Yrs	99	No	0	2	60	166.9	0	10635	10846	2	3	1572	Deferred	TDF+3TC+EFV	-117	-30
100D513	119	3	Male	25-29Yrs	1	No	1	3	40	157	0	9831	9866	1	3	1291	Deferred	TDF+3TC+EFV	-66	23
129D1015	140	1	Female	25-29Yrs	2	Yes	1	2	60	158	0	9727	9794	67	3	432	Deferred	TDF+3TC+NVP	-46	75
3D1214	127	1	Female	18-24Yrs	1	No	1	2	52	158.3	0	7271	7358	3	3	677	Deferred	TDF+3TC+EFV	-46	-46
133D115	674	1	Female	30-39Yrs	1	No	0	2	39	163	0	12060	12226	8	3	557	Deferred	TDF+3TC+EFV	-151	-33
159D114	342	1	Male	30-39Yrs	99	No	1	2	60	163.9	0	10963	11013	14	3	1040	Deferred	TDF+3TC+EFV	-9	50
43D1214	373	1	Male	40-49Yrs	99	Yes	1	2	48	164	0	16772	16812	0	3	719	Deferred	TDF+3TC+EFV	-123	-32
74D415	100	1	Female	30-39Yrs	1	No	1	2	59	152.4	0	13988	14018	0	3	591	Deferred	TDF+3TC+EFV	-46	-19
17D1215	180	1	Female	18-24Yrs	2	Yes	1	2	50	161	0	8736	8772	0	3	359	Deferred	TDF+3TC+NVP	-61	39
250D112	42	1	Female	18-24Yrs	0	No	1	3	35	157	1	7326	7335	9	1	411	Deferred	TDF+3TC+NVP	1382	1388
37D412	55	1	Female	25-29Yrs	1	No	2	2	52	164	0	9216	9286	9	3	1671	Deferred	TDF+3TC+NVP	-136	-16
121D912	137	1	Female	25-29Yrs	2	No	1	2	56	154	0	9750	9771	6	3	198	Deferred	TDF+3TC+NVP	1354	1353
80D513	734	1	Female	30-39Yrs	99	Yes	1	2	55		0	13985	14182	28	3	959	Deferred	TDF+3TC+NVP	253	199
25D1113	68	1	Male	18-24Yrs	1	Yes	2	2	46	155	0	8343	8361	1	3	1135	Deferred	TDF+3TC+NVP	72	166
6D215	370	1	Male	25-29Yrs	1	No	1	2	74	169	0	10607	10680	17	3	642	Deferred	TDF+3TC+EFV	-110	-17
6D712	610	1	Female	18-24Yrs	2	Yes	1	2	58	152	0	8214	8878	4	3	983	Deferred	TDF+3TC+EFV	-122	-31
193D513	416	1	Male	25-29Yrs	1	Yes	0	2	54		0	9848	10008	160	2	625	Deferred	AZT+3TC+EFV	689	684
177D914	665	1	Female	25-29Yrs	0	Yes	0	2	59		0	9391	9656	7	3	570	Deferred	TDF+3TC+EFV	-65	29
62D1014	167	1	Male	30-39Yrs	0	No	1	2	57	168	0	12333	12341	0	2	214	Deferred	AZT+3TC+EFV	593	619
6D812	246	1	Male	30-39Yrs	99	No	2	1	76		0	11070	11194	100	3	1589	Deferred	AZT+3TC+NVP	-93	15
173D914	560	1	Male	25-29Yrs	99	Yes	1	2	52	155.2	0	10484	10493	9	3	829	Deferred	TDF+3TC+EFV	-58	89
35D812	360	1	Male	30-39Yrs	1	No	1	2	50		0	13363	13396	0	3	1579	Deferred	AZT+3TC+EFV	-143	-31
172D1012	84	2	Male	25-29Yrs	99	No	1	3	50	148	0	9058	9089	0	3	371	Deferred	AZT+3TC+EFV	1073	1132
58D714	63	3	Male	25-29Yrs	1	No	1	4	52		0	9684	9712	0	2	289	Deferred	TDF+3TC+EFV	591	647
119D415	363	1	Female	30-39Yrs	2	No	1	2	60	156	0	13251	13261	10	3	618	Deferred	TDF+3TC+EFV	-45	39
89D314	71	1	Male	30-39Yrs	1	Yes	1	2	67	176	0	12123	12489	1	3	659	Deferred	TDF+3TC+NVP	-108	-18
201D615	34	3	Female	25-29Yrs	1	No	1	4	41	153.3	1	10768	10837	0	1	11	Deferred	TDF+3TC+NVP	471	485
224D114	398	1	Male	18-24Yrs	99	Yes	1	2	53	168.4	0	7691	8053	6	3	712	Deferred	TDF+3TC+EFV	-32	30
139D613	585	1	Female	30-39Yrs	1	Yes	1	1	61		0	13312	14177	7	3	432	Deferred	TDF+3TC+EFV	-152	-30
119D1115	518	1	Female	30-39Yrs	1	No	1	2	74	166	0	13437	13567	40	3	312	Deferred	TDF+3TC+EFV	-123	-37
176D1114	15	1	Female	30-39Yrs	2	No	1	2	39	169	0	11646	11660	0	3	758	Deferred	TDF+3TC+EFV	-68	45
36D613	436	1	Male	30-39Yrs	1	No	1	2	55		0	11736	11844	108	3	1304	Deferred	AZT+3TC+NVP	-96	-32
39D1015	37	1	Female	40-49Yrs	99	Yes	1	2	45	160.6	0	16914	17116	171	3	415	Deferred	TDF+3TC+NVP	-52	31
94D116	495	1	Female	30-39Yrs	1	No	2	2	68	160	0	11332	11346	0	3	341	Deferred	TDF+3TC+EFV	-72	-4
78D415	702	1	Female	25-29Yrs	1	Yes	1	2	63	157	0	10329	10402	7	3	555	Deferred	TDF+3TC+EFV	-79	12
61D114	393	1	Female	30-39Yrs	1	Yes	3	1	57		0	13857	13885	28	3	1090	Deferred	TDF+3TC+EFV	-122	-31
73D812	148	1	Female	18-24Yrs	0	No	1	2	52		0	7881	7890	8	3	1606	Deferred	AZT+3TC+NVP	-74	73
227D312	134	1	Female	30-39Yrs	1	No	1	1	46	154	0	12823	12869	46	2	442	Deferred	TDF+FTC+NVP	1298	1326
93D915	89	3	Male	30-39Yrs	99	Yes	2	3	53	156	0	13412	13448	0	3	431	Deferred	TDF+3TC+EFV	-45	18
159D514	258	1	Female	25-29Yrs	1	Yes	1	2	56		0	9269	9332	3	2	406	Deferred	TDF+3TC+EFV	488	485
208D1012	91	1	Male	30-39Yrs	99	No	1	2	52	158	0	11190	11253	63	3	27	Deferred	AZT+3TC+NVP	1493	1503
136D814		2	Female	40-49Yrs	99	No	1	2	58	156	0	14813	14841	28	2	14	Deferred	TDF+3TC+EFV	850	864
6D312	4	1	Female	18-24Yrs	2	No	1	3	45	153	0	7364	7379	1	2	888	Deferred	TDF+3TC+NVP	864	648
94D215	386	1	Female	30-39Yrs	1	No	2	2	51	151	0	13547	13555	8	3	689	Deferred	TDF+3TC+EFV	-100	-38
104D115	562	1	Male	25-29Yrs	1	No	1	2	59	157	0	10232	10393	7	3	564	Deferred	TDF+3TC+EFV	-80	11
37D416	507	1	Female	18-24Yrs	1	Yes	1	2	68	160	0	8801	8867	66	3	264	Deferred	TDF+3TC+EFV	-122	-31
51D1012	168	1	Female	40-49Yrs	2	No	1	2	57		0	14486	14521	35	3	1549	Deferred	TDF+3TC+NVP	-156	-39
19D514	562	1	Male	50+Yrs	1	Yes	1	2	59	176.1	0	19803	19848	45	3	971	Deferred	TDF+3TC+EFV	-135	-39
48D912	551	1	Female	40-49Yrs	99	No	1	1	57	147	0	14345	14644	148	3	1426	Deferred	TDF+3TC+EFV	-135	-44
49D913	529	2	Male	40-49Yrs	99	No	1	2	70	175	0	14847	15001	14	3	1069	Deferred	TDF+3TC+EFV	-103	18
13D1213	636	1	Male	40-49Yrs	99	Yes	3	2	62	173.4	0	15680	15935	12	3	866	Deferred	TDF+3TC+EFV	17	17
66D713	379	1	Male	18-24Yrs	99	Yes	2	2	57		0	7855	7863	7	2	1028	Deferred	TDF+3TC+EFV	240	288
129D1114		1	Female	18-24Yrs	99	No	2	2	72	169.4	0	8324	8356	32	3	17	Deferred	TDF+3TC+EFV	726	758
91D815	29	3	Male	25-29Yrs	99	Yes	1	3	40	158	0	10455	10513	0	3	444	Deferred	TDF+3TC+EFV	-52	40
72D612	330	1	Female	30-39Yrs	99	No	1	1	55	158	0	13662	13691	14	3	1649	Deferred	AZT+3TC+EFV	-135	-23
183D114	538	1	Female	30-39Yrs	1	Yes	1	2	57		0	13526	13652	10	3	957	Deferred	TDF+3TC+EFV	-93	-9
193D615	672	1	Female	18-24Yrs	1	Yes	2	2	46	159	0	8034	8210	176	3	13	Deferred	TDF+3TC+EFV	514	542
238D513	519	1	Female	18-24Yrs	1	No	2	2	51		0	8914	9088	1	3	1138	Deferred	TDF+3TC+EFV	-45	46
114D214	609	1	Female	18-24Yrs	1	Yes	1	2	61		0	6974	7165	14	3	870	Deferred	TDF+3TC+EFV	-79	-19
19D214	626	1	Female	18-24Yrs	99	Yes	1	4	62		0	8428	8506	7	3	990	Deferred	TDF+3TC+EFV	-75	-16
176D715	496	1	Female	30-39Yrs	99	No	1	2	50	155.6	0	11169	12262	1093	2	426	Deferred	TDF+3TC+EFV	95	186
68D914	777	1	Female	18-24Yrs	99	Yes	1	1	50		0	6811	7101	15	3	569	Deferred	TDF+3TC+EFV	-72	-4
5D212	802	1	Female	18-24Yrs	1	No	2	1	53	165	0	6955	7405	15	3	1360	Deferred	AZT+3TC+EFV	-61	15
113D113	309	1	Female	30-39Yrs	2	Yes	1	2	71		0	11309	11337	28	3	1446	Deferred	TDF+3TC+EFV	-65	53
239D714	105	1	Male	25-29Yrs	99	No	1	2	55		0	8865	8977	112	3	884	Deferred	TDF+3TC+NVP	-59	64
76D513	404	1	Female	18-24Yrs	1	No	1	2	48		0	7059	7073	14	3	1327	Deferred	TDF+3TC+NVP	-61	-33
148D913	444	1	Male	25-29Yrs	2	No	2	2	42	163	0	9394	9430	6	3	1162	Deferred	TDF+3TC+EFV	-65	-10
99D513	370	1	Female	30-39Yrs	1	Yes	1	3	50		0	12909	12919	10	3	1325	Deferred	TDF+3TC+EFV	-151	-44
131D713	582	1	Female	18-24Yrs	1	No	2	2	35		0	7131	7157	6	3	1243	Deferred	TDF+3TC+EFV	-74	-16
221D1112	315	1	Female	18-24Yrs	99	No	1	1	50	146	0	6899	6907	8	3	501	Deferred	AZT+3TC+EFV	996	992
189D212	303	1	Male	30-39Yrs	99	No	3	2	59	171.9	0	11738	11794	3	3	1720	Deferred	TDF+3TC+NVP	-163	-23
196D913	578	1	Female	25-29Yrs	99	Yes	2	2	56	141	0	10121	10549	13	3	773	Deferred	TDF+3TC+EFV	-73	24
65D1012	365	1	Female	18-24Yrs	1	No	1	1	43		0	6452	6638	35	3	1397	Deferred	AZT+3TC+EFV	-38	-9
260D1014	97	3	Male	30-39Yrs	2	No	3	3	70		0	11991	12060	0	3	723	Deferred	TDF+3TC+EFV	-88	31
118D514	102	1	Female	30-39Yrs	99	Yes	1	2	63		0	12922	12938	1	2	168	Deferred	TDF+3TC+EFV	773	642
210D114	394	1	Male	25-29Yrs	1	No	1	2	58	168.4	0	10017	10254	237	3	1068	Deferred	AZT+3TC+EFV	-58	68
98D412	715	1	Male	30-39Yrs	99	No	1	2	70	175	0	12520	12811	0	3	1433	Deferred	TDF+3TC+NVP	-51	40
1D113	244	1	Female	40-49Yrs	2	Yes	1	2	48		0	15327	15342	15	3	1459	Deferred	AZT+3TC+NVP	-54	86
100D412	367	1	Female	30-39Yrs	3	No	0	2	30	136	0	13533	13643	84	3	148	Deferred	TDF+3TC+NVP	1487	1549
167D813	332	1	Male	25-29Yrs	1	Yes	0	2	60	173.4	1	10057	10093	36	1	1253	Deferred	AZT+3TC+EFV	-23	61
190D615	136	4	Male	50+Yrs	99	Yes	2	3	76	175	0	20629	20656	0	3	528	Deferred	TDF+3TC+EFV	-47	37
19D714	918	1	Female	18-24Yrs	1	Yes	2	2	46		0	8948	9373	0	3	488	Deferred	TDF+3TC+EFV	-123	-25
112D515	103	1	Female	18-24Yrs	0	Yes	1	1	46		0	8512	8533	21	2	372	Deferred	TDF+3TC+EFV	226	285
85D1013	252	1	Female	18-24Yrs	0	Yes	2	2	56	165	0	8273	8319	46	3	1177	Deferred	TDF+3TC+EFV	-62	57
110D312	938	1	Male	50+Yrs	3	No	1	2	49	157	0	19740	20347	56	2	77	Deferred	TDF+3TC+EFV	1125	1153
93D1013	567	1	Male	25-29Yrs	99	Yes	1	2	57	159.3	0	10494	10513	19	3	1174	Deferred	TDF+3TC+EFV	-40	51
143D912	563	1	Female	30-39Yrs	99	No	1	4	55	148.2	0	11582	11599	3	3	1549	Deferred	TDF+3TC+EFV	-144	-23
23D214	539	1	Female	25-29Yrs	99	Yes	2	2	75	174.6	0	10613	10627	14	3	1060	Deferred	TDF+3TC+EFV	-135	-38
226D314	464	1	Female	25-29Yrs	1	Yes	2	2	66		0	9216	9586	370	3	1006	Deferred	TDF+3TC+EFV	-95	26
160D1014	592	1	Male	25-29Yrs	1	No	2	1	58	161	0	9786	9978	4	3	614	Deferred	TDF+3TC+EFV	-122	-37
48D915	265	1	Female	18-24Yrs	99	Yes	2	2	55	165	0	6819	6827	8	3	477	Deferred	TDF+3TC+NVP	-122	-31
186D1114	118	1	Female	40-49Yrs	2	No		2	39	149	0	14904	15113	33	3	592	Deferred	TDF+3TC+NVP	-103	16
86D113	213	1	Male	30-39Yrs	1	Yes	1	3	45	168	0	13888	13903	1	3	1437	Deferred	TDF+3TC+NVP	11	45
44D1215		1	Female	25-29Yrs	1	Yes		1	85		0	10587	10745	158	3	64	Deferred	TDF+3TC+EFV	318	326
68D1214	190	1	Female	25-29Yrs	99	Yes	3	2	70	156.7	0	9107	9149	0	3	712	Deferred	TDF+3TC+NVP	-59	95
70D314	406	1	Female	30-39Yrs	99	Yes	1	1	55	168.3	0	11014	11028	14	3	1025	Deferred	TDF+3TC+EFV	11	-4
130D713	495	1	Male	18-24Yrs	99	No	2	2	50		0	7862	7888	7	2	552	Deferred	TDF+3TC+EFV	691	663
104D1112	638	1	Female	30-39Yrs	1	No	2	1	70	166.2	0	14182	14483	14	3	1222	Deferred	TDF+3TC+EFV	-56	32
122D412	254	1	Female	30-39Yrs	99	No	0	2	48	146	0	11063	11112	1	3	1080	Deferred	AZT+3TC+NVP	607	591
179D514	848	1	Male	25-29Yrs	1	No	1	2	50		0	9271	9524	5	3	702	Deferred	TDF+3TC+EFV	-96	17
156D412	288	1	Female	18-24Yrs	0	No	2	2	62	166.5	0	7414	7447	4	2	406	Deferred	AZT+3TC+NVP	1278	1362
148D712	654	1	Female	30-39Yrs	99	No	2	1	59		0	12063	12726	189	3	452	Deferred	TDF+3TC+EFV	940	701
121D115	69	2	Male	40-49Yrs	1	No	1	3	69	171	0	16084	16112	0	3	689	Deferred	TDF+3TC+EFV	-66	17
56D615	307	1	Female	30-39Yrs	1	Yes	1	2	63	162	0	13653	13672	19	3	572	Deferred	TDF+3TC+EFV	-68	23
251D812	347	1	Male	40-49Yrs	99	Yes	1	2	72		0	15937	15972	7	3	1559	Deferred	AZT+3TC+NVP	-45	93
178D412	565	1	Female	25-29Yrs	1	Yes	0	1	46	153	0	9610	9955	0	3	1367	Deferred	AZT+3TC+NVP	-59	59
13D814	643	1	Male	40-49Yrs	1	No	1	1	66		0	17748	17944	0	3	683	Deferred	TDF+3TC+EFV	-110	-19
185D613	202	1	Female	18-24Yrs	2	Yes	1	2	62	169	0	8929	8943	14	3	1283	Deferred	TDF+3TC+EFV	-102	-39
61D1112	225	3	Female	40-49Yrs	1	No	1	3	45	156	0	17112	17202	0	3	1425	Deferred	TDF+3TC+NVP	-131	-11
18D314	805	1	Female	30-39Yrs	99	Yes	1	2	61		0	11005	11020	15	2	820	Deferred	TDF+3TC+EFV	213	269
162D713	130	1	Female	30-39Yrs	2	No	2	3	45		1	11150	11182	10	1	170	Deferred	TDF+3TC+EFV	1073	1115
211D314	446	1	Female	25-29Yrs	1	Yes	1	2	52		0	10246	10312	66	3	161	Deferred	TDF+3TC+EFV	821	849
47D312	405	1	Female	30-39Yrs	1	No	2	2	60	167	0	14263	14623	46	3	1447	Deferred	AZT+3TC+NVP	-65	26
47D513	307	1	Female	25-29Yrs	1	No	1	2	53		0	9069	9260	191	3	1332	Deferred	AZT+3TC+EFV	-101	-11
25D512	219	1	Female	30-39Yrs	2	No	1	2	40	159	0	11072	11109	12	3	545	Deferred	AZT+3TC+NVP	1144	1129
173D715	427	1	Male	30-39Yrs	99	No	2	2	49	156.5	0	10884	11166	282	3	521	Deferred	TDF+3TC+EFV	-114	16
233D512	312	1	Male	30-39Yrs	1	No	1	1	55	161	0	13992	14056	36	3	1649	Deferred	AZT+3TC+NVP	-156	-37
178D1113	390	1	Female	40-49Yrs	2	No	1	3	45	16.5	0	14562	14576	14	3	53	Deferred	TDF+3TC+EFV	1115	1076
241D512	517	1	Female	25-29Yrs	1	No	1	2	60	159	0	10340	10455	37	3	1598	Deferred	AZT+3TC+NVP	-114	11
67D114	357	3	Female	18-24Yrs	99	No	1	4	36	166	0	7307	7368	5	2	70	Deferred	TDF+3TC+EFV	962	990
105D316	504	1	Female	25-29Yrs	2	No	1	1	47	162	0	9201	9211	10	2	137	Deferred	TDF+3TC+EFV	148	207
218D112	1303	1	Female	40-49Yrs	99	Yes		2	65	156	0	17190	18500	0	3	492	Deferred	TDF+3TC+EFV	-117	-33
205D812	386	1	Male	25-29Yrs	1	No	1	2	58		0	10086	10094	8	2	265	Deferred	AZT+3TC+NVP	1328	1396
161D715	20	3	Female	25-29Yrs	2	Yes	3	3	49		0	9703	9773	0	3	453	Deferred	TDF+3TC+EFV	-95	19
69D812	389	1	Male	25-29Yrs	99	No	2	1	65		0	10363	10474	83	3	1579	Deferred	AZT+3TC+EFV	-117	-19
184D1013	410	1	Female	25-29Yrs	99	Yes	2	1	53	151	0	9013	9068	55	3	1158	Deferred	TDF+3TC+EFV	-54	37
174D116	999	3	Female	50+Yrs	2	No		3	45	155	0	19012	19073	5	3	285	Deferred	TDF+3TC+EFV	-86	-23
32D514	312	1	Male	30-39Yrs	1	Yes	2	2	63		0	11440	11448	8	3	970	Deferred	TDF+3TC+EFV	-122	-10
47D912	62	1	Male	40-49Yrs	1	No	1	2	48	162.5	0	16973	17077	77	3	1550	Deferred	AZT+3TC+NVP	-187	-40
72D314	464	1	Female	30-39Yrs	2	No		2	64	173	0	13936	13950	14	3	1025	Deferred	TDF+3TC+EFV	-135	-37
92D114	1111	1	Female	25-29Yrs	1	No	2	2	63	174.3	0	9076	9314	67	3	912	Deferred	TDF+3TC+EFV	-39	50
84D313	377	1	Male	30-39Yrs	99	Yes		2	59		0	13551	13587	36	2	14	Deferred	AZT+3TC+EFV	1374	1388
82D714	292	1	Male	40-49Yrs	1	Yes	1	2	58		0	17349	17376	7	3	886	Deferred	TDF+3TC+EFV	-89	-17
164D812	197	1	Male	30-39Yrs	1	No	0	2	55		0	11184	11224	5	2	1414	Deferred	AZT+3TC+NVP	145	208
128D213	453	1	Male	18-24Yrs	1	Yes	1	1	63	163	0	7349	7363	14	2	278	Deferred	AZT+3TC+EFV	1124	1192
218D413	226	1	Female	25-29Yrs	0	Yes		2	51		0	9664	9736	7	3	1276	Deferred	TDF+3TC+EFV	-100	-40
158D413	463	1	Male	18-24Yrs	1	Yes	1	1	52		0	8498	8514	14	3	1347	Deferred	AZT+3TC+EFV	-101	-11
52D1012	261	1	Female	30-39Yrs	2	No	2	1	77		0	14142	14156	14	3	1549	Deferred	TDF+3TC+NVP	-145	-24
9D215	136	1	Male	25-29Yrs	1	No	2	3	54	167	0	9894	9923	0	3	121	Deferred	TDF+3TC+NVP	520	548
176D212	485	1	Female	25-29Yrs	99	No	1	2	78	169.4	0	10265	10651	14	3	1402	Deferred	TDF+3TC+EFV	-123	-39
236D812	454	1	Female	18-24Yrs	99	Yes	1	2	50	158	0	7541	7642	0	3	1489	Deferred	TDF+3TC+EFV	-82	-37
102D1213	664	1	Female	30-39Yrs	1	No	1	2	56	168	0	14219	14440	13	3	900	Deferred	TDF+3TC+EFV	-83	-44
225D114	306	1	Female	18-24Yrs	2	No	1	2	51	156.3	0	8415	8429	14	2	75	Deferred	TDF+3TC+EFV	992	1032
142D114	155	1	Male	25-29Yrs	2	No	2	2	66	178.1	0	10597	10611	14	3	1076	Deferred	TDF+3TC+EFV	-43	47
65D516	118	1	Male	40-49Yrs	99	Yes	2	2	53		0	15476	15491	0	3	214	Deferred	AZT+3TC+NVP	-72	19
23D413	652	1	Female	25-29Yrs	99	Yes	2	2	69		0	9573	9602	16	3	1355	Deferred	AZT+3TC+EFV	-58	40
119D516	310	1	Female	18-24Yrs	99	Yes	2	2	53	159.4	0	8700	8911	211	3	220	Deferred	TDF+3TC+EFV	-73	-10
67D514	200	1	Female	40-49Yrs	2	Yes	0	2	53		0	15830	15838	8	3	963	Deferred	TDF+3TC+EFV	-72	40
37D512	35	1	Female	18-24Yrs	0	Yes	2	3	49	151	0	7418	7490	14	3	1641	Deferred	AZT+3TC+NVP	-97	-13
213D712	201	1	Male	25-29Yrs	99	No	2	2	42	164	0	8970	8987	3	3	362	Deferred	TDF+3TC+NVP	1270	1243
5D115	771	1	Male	50+Yrs	1	Yes	0	1	52	151.4	0	19699	19734	28	2	246	Deferred	TDF+3TC+EFV	473	535
108D712	422	1	Female	25-29Yrs	1	Yes	2	2	53	154	0	8960	9245	0	3	260	Deferred	TDF+3TC+EFV	1087	1087
224D1114	516	3	Male	30-39Yrs	1	No	1	3	65	174	0	11653	11702	0	3	716	Deferred	TDF+3TC+EFV	-150	-23
34D1115	704	1	Female	18-24Yrs	2	No	2	2	50	166	0	8713	8869	0	3	262	Deferred	TDF+3TC+EFV	-75	16
168D812	437	1	Female	40-49Yrs	1	No	1	2	44		0	14817	15060	25	3	1376	Deferred	TDF+3TC+EFV	-60	30
14D412	46	1	Female	30-39Yrs	99	No	0	2	55	148	0	13185	13271	56	3	1704	Deferred	TDF+3TC+NVP	-54	32
83D616	239	1	Female	40-49Yrs	2	Yes	3	2	65	165.2	0	17662	17698	31	3	199	Deferred	TDF+3TC+EFV	-46	-46
3D414	508	1	Female	30-39Yrs	1	Yes	2	2	55		0	11346	11358	12	3	1005	Deferred	TDF+3TC+EFV	-69	-41
151D1115	287	1	Male	30-39Yrs	99	No	1	2	55	162	0	13107	13155	10	3	359	Deferred	TDF+3TC+EFV	-156	-31
28D1213		1	Female	25-29Yrs	1	No	2	1	60		0	10192	10200	8	2	222	Deferred	TDF+3TC+EFV	900	929
98D214	302	1	Male	40-49Yrs	1	Yes	1	2	51		0	15002	15022	20	3	1048	Deferred	TDF+3TC+EFV	-45	95
105D414	830	1	Male	30-39Yrs	1	Yes	1	1	69		0	12594	12686	92	3	990	Deferred	TDF+3TC+EFV	-53	38
105D814	34	3	Male	25-29Yrs	1	Yes	1	3	53	172	0	9354	9416	6	3	810	Deferred	TDF+3TC+NVP	-123	-39
41D1013	515	1	Male	25-29Yrs	2	No	0	2	59	158.3	0	9761	9776	15	3	1181	Deferred	TDF+3TC+EFV	-46	38
5D412	398	1	Female	30-39Yrs	1	Yes	1	2	58		0	11036	11339	13	3	1444	Deferred	AZT+3TC+EFV	-158	-40
34D214	172	1	Female	30-39Yrs	1	No	1	4	70	151	0	12020	12103	69	3	1045	Deferred	TDF+3TC+NVP	-110	-19
145D615	806	1	Female	40-49Yrs	99	No	2	2	87		0	14638	15160	144	3	180	Deferred	TDF+3TC+EFV	-47	-12
163D715	412	1	Male	30-39Yrs	1	Yes	1	2	50		0	11499	11530	31	3	523	Deferred	TDF+3TC+EFV	-89	-32
134D614	614	1	Female	40-49Yrs	1	Yes	2	2	66		0	16238	16384	1	3	782	Deferred	TDF+3TC+EFV	-66	-38
67D312	125	1	Female	30-39Yrs	99	No		2	64	152	0	12110	12124	14	3	1755	Deferred	TDF+3TC+EFV	-128	-37
136D614	114	4	Male	30-39Yrs	2	Yes	1	3	46	166	1	14263	14311	48	1	240	Deferred	TDF+3TC+EFV	682	744
201D115	264	1	Female	18-24Yrs	2	No	2	2	55	166.2	0	7696	7747	0	2	382	Deferred	TDF+3TC+EFV	271	333
192D913	217	1	Male	50+Yrs	1	No	1	4	45	155	0	22183	22201	0	3	67	Deferred	TDF+3TC+NVP	1107	1107
107D315	456	1	Male	18-24Yrs	0	Yes	1	2	59	167	0	8828	8840	12	2	14	Deferred	TDF+3TC+EFV	642	656
136D513	216	3	Female	25-29Yrs	1	Yes	1	3	35		0	9471	9500	1	3	1292	Deferred	TDF+3TC+EFV	-54	37
85D1114	541	1	Female	40-49Yrs	2	No	1	2	59	166.8	0	14554	14649	5	3	691	Deferred	TDF+3TC+EFV	-87	11
181D312	88	1	Female	18-24Yrs	99	No	2	3	36		1	8809	8847	38	1	71	Deferred	TDF+3TC+NVP	1717	1731
234D512	340	1	Female	50+Yrs	1	No	1	2	55	168.5	0	21655	21732	43	3	1643	Deferred	TDF+3TC+NVP	-144	-25
76D1014	78	1	Female	18-24Yrs	1	Yes	1	2	52	150.1	0	8669	8686	17	3	810	Deferred	TDF+3TC+EFV	-75	-16
4D1215	23	1	Female	18-24Yrs	99	Yes	2	2	52	157	0	8734	8772	1	3	359	Deferred	TDF+3TC+NVP	-88	17
121D1113	706	1	Female	40-49Yrs	2	No	0	2	55	159.3	0	17849	17974	7	3	1018	Deferred	TDF+3TC+EFV	-101	-20
55D713	455	1	Female	18-24Yrs	99	Yes	2	2	46		0	7486	7494	8	3	1271	Deferred	TDF+3TC+NVP	-66	54
40D814	81	3	Male	30-39Yrs	99	Yes	1	3	60	166.5	0	12083	12153	0	3	803	Deferred	TDF+3TC+EFV	-131	-5
75D215	79	2	Female	18-24Yrs	2	No	1	3	38		0	8419	8499	21	3	632	Deferred	TDF+3TC+EFV	-54	-39
107D1014	583	1	Male	30-39Yrs	1	No	1	2	48	162	0	12698	12811	7	3	703	Deferred	TDF+3TC+EFV	-87	60
37D614	628	1	Female	18-24Yrs	99	Yes	1	2	40		0	7954	8883	602	3	613	Deferred	TDF+3TC+EFV	-68	-39
100D1213	430	1	Male	30-39Yrs	1	Yes	1	2	65		0	13866	13894	0	3	1081	Deferred	TDF+3TC+EFV	-71	24
234D114	999	1	Female	25-29Yrs	2	No	1	2	76	176.3	0	9890	9918	0	3	1039	Deferred	TDF+3TC+EFV	-54	87
93D313	361	1	Male	18-24Yrs	1	No	1	2	61	172	0	7735	7747	12	3	1384	Deferred	AZT+3TC+NVP	-72	-44
210D612	620	1	Female	40-49Yrs	1	Yes	1	1	42	154	0	18063	18445	10	3	1278	Deferred	AZT+3TC+EFV	-122	-37
156D413	231	3	Female	30-39Yrs	3	Yes	1	3	55		1	11420	11497	15	1	74	Deferred	TDF+3TC+EFV	1213	1242
169D1013	661	1	Female	25-29Yrs	99	Yes	2	2	55	154	0	9787	10605	10	3	352	Deferred	TDF+3TC+EFV	-93	-4
113D912	54	1	Female	30-39Yrs	1	No	1	2	58	164	0	11564	11582	18	3	1566	Deferred	AZT+3TC+NVP	-114	-24
190D814	358	1	Male	40-49Yrs	1	Yes		2	52		0	14840	14853	0	3	852	Deferred	TDF+3TC+EFV	-53	-19
25D215	102	1	Male	30-39Yrs	2	No	2	2	56	157	1	13912	13940	0	1	198	Deferred	TDF+3TC+EFV	439	516
182D513	458	1	Female	40-49Yrs	3	No	1	2	54	163	0	16577	16593	6	3	1304	Deferred	AZT+3TC+EFV	-138	-40
122D912	340	1	Male	30-39Yrs	1	Yes	1	2	56	168.9	0	11907	12004	41	2	927	Deferred	AZT+3TC+NVP	583	642
32D215	527	1	Female	30-39Yrs	0	Yes	3	2	55	160	0	10990	11005	1	3	682	Deferred	TDF+3TC+EFV	-58	16
20D114	673	1	Female	18-24Yrs	2	No		1	66	164.3	0	8382	8912	24	3	584	Deferred	TDF+3TC+EFV	-75	-25
157D212	411	1	Female	25-29Yrs	1	No	1	2	50	156.8	0	10273	10736	5	3	845	Deferred	AZT+3TC+EFV	484	472
124D813	527	1	Female	25-29Yrs	99	Yes	2	2	59	154.5	0	9348	9559	9	3	1033	Deferred	TDF+3TC+EFV	-66	74
108D1214	998	1	Male	30-39Yrs	99	Yes	1	2	71	170	0	13492	13577	5	3	667	Deferred	TDF+3TC+EFV	-79	11
142D413	255	1	Female	25-29Yrs	1	Yes	0	2	44		0	10303	10334	31	3	1353	Deferred	TDF+3TC+EFV	-95	25
37D413	393	2	Female	50+Yrs	3	No	1	3	50		0	19014	19090	76	3	1363	Deferred	TDF+3TC+EFV	-10	-17
110D616	620	1	Male	18-24Yrs	1	Yes	1	2	56	164	0	8937	8945	1	3	186	Deferred	TDF+3TC+EFV	-54	-19
9D1112	785	1	Female	30-39Yrs	1	No	0	2	42	145	0	14134	14926	50	3	779	Deferred	TDF+3TC+EFV	-54	36
116D114	497	1	Female	25-29Yrs	1	No	1	2	55	174.8	0	8752	9146	394	3	1080	Deferred	TDF+3TC+EFV	-107	23
170D613	467	1	Female	40-49Yrs	3	No	1	3	50		0	16564	16613	49	3	355	Deferred	AZT+3TC+EFV	935	929
5D914	63	4	Male	30-39Yrs	99	Yes		3	44	154	0	11921	12019	10	3	764	Deferred	TDF+3TC+EFV	-123	-12
125D1013	1044	1	Female	25-29Yrs	1	No	2	2	73	161.5	0	9408	9601	14	3	555	Deferred	TDF+3TC+EFV	506	436
117D516	584	1	Male	18-24Yrs	2	Yes	1	2	55	169	0	8903	8937	7	3	194	Deferred	TDF+3TC+EFV	-61	-31
2D714	98	1	Female	18-24Yrs	1	Yes	2	4	45		0	8922	8947	25	3	914	Deferred	TDF+3TC+NVP	-75	-19
76D312	487	1	Male	18-24Yrs	1	Yes	1	2	54.5	161	0	8464	8782	7	3	1444	Deferred	AZT+3TC+NVP	-53	66
25D513	312	1	Female	25-29Yrs	0	Yes	1	2	51	157	0	9602	9623	21	3	1185	Deferred	AZT+3TC+EFV	142	149
198D614	584	1	Female	25-29Yrs	1	Yes	1	2	54		0	10393	10513	9	3	809	Deferred	TDF+3TC+EFV	-27	39
76D213	346	3	Female	25-29Yrs	2	Yes	2	3	68	153	0	9144	9191	4	3	666	Deferred	AZT+3TC+EFV	703	703
110D715	379	1	Male	30-39Yrs	1	Yes	1	2	55	166	0	11870	11916	18	3	483	Deferred	TDF+3TC+EFV	163	19
27D416	24	3	Female	30-39Yrs	99	Yes	2	3	43		0	13230	13274	16	3	240	Deferred	TDF+3TC+EFV	-51	12
136D613	579	1	Male	25-29Yrs	0	No	1	2	54		0	9300	9474	2	3	1118	Deferred	TDF+3TC+NVP	-59	32
128D414	417	1	Male	18-24Yrs	99	Yes	1	2	52		0	8501	8513	12	3	983	Deferred	TDF+3TC+EFV	-95	58
84D414	484	1	Male	18-24Yrs	0	Yes	1	2			0	8493	8504	11	2	14	Deferred	TDF+3TC+EFV	978	992
34D416	100	2	Male	50+Yrs	99	No	0	2	62		0	18350	18363	13	3	264	Deferred	AZT+3TC+NVP	-129	-18
202D1112	307	1	Female	30-39Yrs	99	No	3	2	96	163	0	13816	13845	29	3	1495	Deferred	AZT+3TC+EFV	-68	44
104D612	744	1	Female	18-24Yrs	1	No	2	1	54	149	0	8193	8926	5	3	935	Deferred	TDF+3TC+EFV	-74	23
65D812	605	1	Female	30-39Yrs	2	No	1	1	65		0	11149	11729	27	2	14	Deferred	TDF+3TC+EFV	1040	1054
208D112	332	1	Male	50+Yrs	99	No		2	73	171	0	20105	20126	6	3	1788	Deferred	TDF+3TC+NVP	-151	-17
115D512	178	1	Male	30-39Yrs	2	Yes	1	2	64	179.5	0	14007	14064	8	2	1160	Deferred	AZT+3TC+EFV	481	509
216D512	353	1	Male	25-29Yrs	0	Yes	1	1	60	163	0	9219	9314	60	3	1643	Deferred	AZT+3TC+NVP	-81	39
40D313	688	1	Male	30-39Yrs	1	No	1	1	63	151	0	13571	13724	13	2	428	Deferred	AZT+3TC+EFV	823	907
127D413	664	1	Male	30-39Yrs	99	Yes	1	2	56		0	13586	13621	35	3	1354	Deferred	AZT+3TC+NVP	-65	-37
115D314	106	4	Male	40-49Yrs	1	Yes	2	3	60	175	0	16962	16974	12	3	1020	Deferred	TDF+3TC+EFV	-46	44
181D614	101	1	Female	25-29Yrs	2	No	3	2	56		0	10765	10808	0	3	879	Deferred	TDF+3TC+EFV	-129	-37
79D712	888	1	Female	40-49Yrs	1	No	1	1	43		0	17351	18353	7	3	639	Deferred	TDF+3TC+EFV	-72	19
11D414	108	1	Female	30-39Yrs	1	Yes	1	2	56		0	11770	11779	9	3	134	Deferred	TDF+3TC+EFV	815	870
169D315	246	1	Male	30-39Yrs	1	No	1	2	49		0	11021	11039	18	2	188	Deferred	TDF+3TC+NVP	460	516
103D612	325	1	Male	18-24Yrs	99	No	2	1	53	149.8	0	6687	6737	50	2	239	Deferred	TDF+3TC+NVP	1424	1486
145D616	1200	1	Female	18-24Yrs	1	No	1	2	54	166	0	7091	7120	29	2	28	Deferred	TDF+3TC+EFV	156	184
181D1013	539	1	Female	25-29Yrs	1	No	2	1	51	164	0	9433	9454	0	3	1138	Deferred	TDF+3TC+EFV	-97	-34
139D814	551	1	Male	30-39Yrs	1	No	1	2	51	138	0	11919	11990	0	3	793	Deferred	TDF+3TC+EFV	-75	-20
194D713	841	1	Female	18-24Yrs	1	Yes		2	58		0	8592	9361	12	3	500	Deferred	TDF+3TC+EFV	-124	-25
7D312	379	1	Female	40-49Yrs	99	Yes	2	1	51	156	0	14653	14702	17	3	1734	Deferred	TDF+3TC+EFV	-117	-27
180D1112	423	1	Female	30-39Yrs	1	Yes	1	2	65	159	0	13106	13246	3	3	1363	Deferred	TDF+3TC+EFV	-62	36
221D513	429	99	Male	50+Yrs	1	Yes	2		57		0	18776	18876	0	3	47	Deferred	AZT+3TC+NVP	1134	1165
113D414		1	Female	18-24Yrs	2	No	1	2	56		0	7235	7411	176	2	225	Deferred	TDF+3TC+EFV	764	796
27D812	385	4	Female	40-49Yrs	2	Yes	2	3	47	164	0	14414	14532	70	3	1564	Deferred	TDF+3TC+NVP	-100	25
62D116		1	Female	18-24Yrs	2	No		2	50		0	8384	8405	21	3	360	Deferred	TDF+3TC+NVP	-122	-30
110D1214	146	1	Male	50+Yrs	1	No	2	2	55		0	20430	20461	7	3	200	Deferred	TDF+3TC+EFV	523	523
154D1013	136	1	Male	40-49Yrs	3	Yes		3	52	163.5	1	16359	16367	8	1	72	Deferred	TDF+3TC+EFV	1150	1164
91D313	183	1	Female	30-39Yrs	2	No	1	2	72	169	0	14300	14321	21	3	1384	Deferred	AZT+3TC+NVP	-86	30
122D413	257	1	Male	50+Yrs	0	No	1	2	53	172	0	22007	22021	14	3	1354	Deferred	AZT+3TC+NVP	-122	-32
90D1013	329	1	Male	50+Yrs	99	Yes	2	3	50	171	0	18172	18184	12	3	1174	Deferred	TDF+3TC+EFV	-114	-23
143D913	687	1	Female	25-29Yrs	1	Yes	1	1	46		0	8928	9026	98	3	229	Deferred	TDF+3TC+EFV	970	971
37D212	10	4	Female	50+Yrs	3	Yes	1	3	67	161.2	0	21937	21951	14	3	1790	Deferred	TDF+3TC+NVP	-122	-38
178D1014	542	4	Female	18-24Yrs	1	No	1	3	54	162	0	7743	7832	0	3	712	Deferred	TDF+3TC+EFV	-54	38
173D812	393	1	Female	30-39Yrs	2	Yes	1	2	50		0	13004	13155	11	3	1454	Deferred	AZT+3TC+EFV	-102	-12
166D313	509	1	Female	30-39Yrs	99	Yes	1	2	46	162.3	0	11030	11055	14	3	1363	Deferred	TDF+3TC+EFV	-142	-30
98D915	769	1	Female	25-29Yrs	99	Yes	1	1	50		0	10245	10476	231	3	481	Deferred	TDF+3TC+EFV	-74	-19
6D1115	171	3	Female	25-29Yrs	99	No	2	3	41	158.9	0	9436	9450	0	3	411	Deferred	TDF+3TC+EFV	-118	-20
45D712	322	1	Male	25-29Yrs	0	No	1	2	55	158	0	9680	10863	2	2	42	Deferred	TDF+3TC+EFV	417	445
65D612	568	1	Male	50+Yrs	1	No	1	2	67	168	0	19094	19845	58	3	974	Deferred	AZT+3TC+NVP	-37	-9
47D113	741	1	Female	18-24Yrs	99	Yes	2	2	53	158	0	7649	7859	30	3	1272	Deferred	TDF+3TC+EFV	-73	72
213D312	259	1	Female	30-39Yrs	2	Yes	1	2	50	155	0	12128	12180	10	2	1358	Deferred	TDF+3TC+NVP	341	400
14D813	409	1	Female	30-39Yrs	99	Yes	1	2	67	154	0	10795	10809	14	3	1244	Deferred	TDF+3TC+EFV	-172	-32
164D1112	496	1	Male	25-29Yrs	1	No	1	1	61	157	0	9330	10609	127	3	348	Deferred	TDF+3TC+EFV	-163	-38
61D512	1086	1	Male	30-39Yrs	1	No	1	1	52	161	0	12898	13666	14	3	943	Deferred	TDF+3TC+EFV	-123	-10
88D612	202	1	Female	18-24Yrs	1	No	1	2	52	157	0	8809	8945	119	3	1647	Deferred	TDF+3TC+EFV	74	101
79D814	282	1	Female	30-39Yrs	99	Yes	0	1	80		0	11582	11911	329	3	584	Deferred	TDF+3TC+EFV	222	288
243D79	505	1	Female	25-29Yrs	2	No	1	2	63	155	0	9513	9549	5	3	1773	Deferred	TDF+3TC+NVP	-100	12
163D412	45	1	Male	30-39Yrs	99	No	1	2	56	176	0	12890	12903	6	3	1706	Deferred	TDF+3TC+NVP	-101	-19
12D315	70	3	Male	40-49Yrs	99	Yes	2	3	58		0	14670	14699	1	3	641	Deferred	TDF+3TC+EFV	-118	-27
96D1114	45	2	Female	30-39Yrs	2	Yes	2	3	35	152.4	0	11536	11597	0	3	16	Deferred	TDF+3TC+EFV	704	703
199D114	243	1	Female	25-29Yrs	99	Yes	2	2	64	175.2	0	10604	10618	14	3	1069	Deferred	TDF+3TC+NVP	-46	-44
142D812	277	1	Female	18-24Yrs	1	No	2	1	52		0	7530	7539	2	3	295	Deferred	AZT+3TC+NVP	1234	1297
125D813	204	1	Female	25-29Yrs	2	No	1	2	60	155	0	10073	10087	14	3	238	Deferred	AZT+3TC+NVP	997	997
122D316	249	3	Male	30-39Yrs	1	Yes	1	3	45		0	13961	14004	0	3	240	Deferred	AZT+3TC+NVP	-122	-32
72D613	554	1	Female	40-49Yrs	2	No	2	2	75	157	0	15131	15222	7	3	1214	Deferred	TDF+3TC+EFV	-130	-32
143D715	330	1	Male	30-39Yrs	1	Yes	2	2	51		0	12221	12256	35	3	527	Deferred	TDF+3TC+EFV	18	-20
53D614	396	1	Male	18-24Yrs	1	Yes	2	2	61		0	8806	8926	120	2	406	Deferred	TDF+3TC+EFV	529	592
91D113	345	1	Male	30-39Yrs	99	No		1	81.5	176.7	0	12369	12429	60	3	1450	Deferred	TDF+3TC+EFV	-58	24
144D812	223	1	Female	40-49Yrs	1	No	1	2	90		0	14801	14872	37	2	176	Deferred	AZT+3TC+NVP	1388	1398
106D1013	374	1	Male	40-49Yrs	1	No	1	2	52		0	14505	14533	28	3	1172	Deferred	TDF+3TC+EFV	-110	-2
32D413	251	1	Male	30-39Yrs	99	No	1	2	58	163	0	10973	11055	82	2	709	Deferred	AZT+3TC+NVP	654	744
183D1112	293	1	Male	25-29Yrs	99	No	2	1	65	166	0	9405	9461	56	3	1496	Deferred	AZT+3TC+NVP	9	94
172D113	409	1	Male	30-39Yrs	99	Yes	1	2	71		0	12075	12095	0	2	1108	Deferred	AZT+3TC+EFV	311	402
178D914	41	1	Female	30-39Yrs	1	Yes	1	2	61		0	13044	13066	7	3	813	Deferred	TDF+3TC+EFV	-101	-11
115D912	244	1	Female	25-29Yrs	1	No	2	2	53	156	0	9756	9833	0	3	1489	Deferred	AZT+3TC+NVP	-54	37
74D114	289	1	Female	18-24Yrs	2	Yes	2	1	52	156.4	0	8374	8409	35	3	1087	Deferred	TDF+3TC+NVP	-45	46
152D514	18	3	Female	30-39Yrs	99	Yes	1	3	45	163	0	11635	11663	1	3	928	Deferred	TDF+3TC+EFV	-38	46
161D713	379	1	Female	40-49Yrs	99	Yes	2	2	47		0	15515	15543	28	3	1258	Deferred	AZT+3TC+EFV	-54	93
164D715	265	3	Male	25-29Yrs	1	Yes	1	3	50	156	1	8973	9031	0	1	39	Deferred	TDF+3TC+EFV	422	431
172D315	305	1	Male	30-39Yrs	2	Yes	2	2	50	168	0	14329	14343	0	2	70	Deferred	TDF+3TC+EFV	562	590
12D216	618	1	Female	25-29Yrs	99	Yes	2	2	65	154.6	0	9162	9277	0	2	75	Deferred	TDF+3TC+EFV	144	172
64D414	608	1	Male	50+Yrs	3	No	0	2	50		0	19072	19106	20	2	298	Deferred	TDF+3TC+EFV	684	716
239D113	758	1	Female	25-29Yrs	99	Yes	1	2	72		0	9892	10604	0	3	718	Deferred	TDF+3TC+EFV	-123	-41
46D313	433	1	Female	30-39Yrs	1	Yes	1	1	88		0	12864	13218	354	3	1391	Deferred	TDF+3TC+EFV	-160	-41
134D915	17	1	Female	25-29Yrs	2	Yes	1	3	60	156	0	9403	9418	0	3	443	Deferred	TDF+3TC+NVP	-66	-40
102D914	140	1	Male	30-39Yrs	1	No	1	2	58	165.4	0	12652	12672	20	3	842	Deferred	TDF+3TC+EFV	-65	25
216D312	821	1	Male	25-29Yrs	2	No	2	2	55	164	0	9198	9959	18	3	485	Deferred	TDF+3TC+EFV	513	513
164D115	135	1	Male	50+Yrs	1	Yes	1	2	54	168	0	19001	19014	13	3	709	Deferred	TDF+3TC+EFV	-114	-24
152D1012	303	1	Female	30-39Yrs	2	No	3	2	64		0	11247	11263	0	3	1520	Deferred	TDF+3TC+EFV	-54	37
168D1113	273	1	Female	30-39Yrs	99	Yes	2	2	36	157.5	0	12438	12749	311	3	1130	Deferred	TDF+3TC+NVP	-102	-39
87D612	71	1	Male	40-49Yrs	1	Yes	1	2	62	168	0	17691	17720	3	3	1638	Deferred	AZT+3TC+NVP	-95	17
158D813	503	1	Male	18-24Yrs	99	Yes	2	2	63	173	0	8245	8266	21	2	16	Deferred	AZT+3TC+EFV	1214	1230
1D1114	418	1	Female	25-29Yrs	2	No	2	2	45	159	0	10487	10533	46	3	789	Deferred	TDF+3TC+EFV	-88	26
44D513	435	1	Female	18-24Yrs	1	No	1	1	48		0	8881	8894	13	3	1332	Deferred	AZT+3TC+EFV	-46	-46
66D1014	532	1	Female	25-29Yrs	2	No	2	2	63	156.3	0	10130	10144	14	3	418	Deferred	TDF+3TC+EFV	395	395
205D913	296	1	Female	25-29Yrs	1	Yes	1	3	52	142	0	9757	9769	12	3	1188	Deferred	TDF+3TC+EFV	-66	30
1D616	146	2	Female	40-49Yrs	1	Yes	1	3	50	158.6	0	15841	15857	16	3	213	Deferred	TDF+3TC+EFV	-46	17
93D314	94	3	Female	25-29Yrs	99	No	1	4	53	156.4	0	9034	9112	3	3	949	Deferred	TDF+3TC+EFV	-75	37
135D1114	70	1	Female	30-39Yrs	2	No	0	2	49	151	0	10907	10933	5	3	754	Deferred	TDF+3TC+NVP	-67	17
23D712	330	1	Male	50+Yrs	1	No	1	2	53		0	22094	22128	6	3	1613	Deferred	AZT+3TC+NVP	-89	12
43D613	367	1	Male	30-39Yrs	99	Yes	1	2	65		0	11277	11480	203	3	1303	Deferred	AZT+3TC+EFV	-86	-30
109D414	773	1	Male	40-49Yrs	2	Yes	1	2	55		0	14661	15123	3	3	530	Deferred	TDF+3TC+EFV	-59	59
107D212	238	1	Male	40-49Yrs	99	No	0	2	60	162	0	15019	15566	0	2	76	Deferred	AZT+3TC+NVP	1159	1193
7D313	469	3	Male	30-39Yrs	99	Yes	1	3	45	166	1	13205	13253	6	1	124	Deferred	TDF+3TC+EFV	1230	1265
56D414	588	1	Male	18-24Yrs	99	Yes	2	1	63		0	7747	7768	21	2	208	Deferred	TDF+3TC+EFV	789	873
107D213	415	2	Male	30-39Yrs	1	No	1	3	50	156	0	12828	12839	11	2	14	Deferred	TDF+3TC+EFV	1391	1405
50D714	385	1	Female	18-24Yrs	1	No	1	3	38		0	7819	7857	38	3	908	Deferred	TDF+3TC+EFV	-72	-13
78D413	134	4	Female	30-39Yrs	1	Yes	1	3	39		0	11035	11058	23	3	1360	Deferred	TDF+3TC+EFV	-75	-16
119D113	556	1	Female	25-29Yrs	1	Yes	1	2	55	157.4	0	8716	9378	264	3	1048	Deferred	TDF+3TC+EFV	-100	-39
84D1012	103	1	Female	30-39Yrs	2	No	1	2	46		1	11915	11993	56	1	175	Deferred	TDF+3TC+NVP	1347	1353
46D213	402	1	Female	18-24Yrs	99	Yes	1	2	44	146	0	7684	7712	28	3	1078	Deferred	TDF+3TC+EFV	311	341
227D215	444	1	Female	30-39Yrs	1	No	0	2	48	157	0	11715	11744	29	3	674	Deferred	TDF+3TC+EFV	-60	30
121D1015	322	3	Female	25-29Yrs	2	Yes		3	51	163.8	0	9060	9169	0	2	14	Deferred	TDF+3TC+EFV	313	327
253D112	476	1	Male	30-39Yrs	99	No	2	2	68	163	0	12436	13066	12	3	1178	Deferred	TDF+3TC+NVP	-123	-40
148D215	383	1	Female	18-24Yrs	1	Yes		2	45	149.5	0	7710	7718	8	3	682	Deferred	TDF+3TC+EFV	-54	-17
220D614	274	4	Male	30-39Yrs	99	No	1	3	50		0	11135	11165	0	2	312	Deferred	TDF+3TC+EFV	576	603
10D1015	297	1	Female	50+Yrs	3	No	1	2	51	167	0	22145	22189	44	3	269	Deferred	TDF+3TC+EFV	180	187
249D113	430	1	Male	25-29Yrs	99	Yes	1	1	55	183	0	9892	9975	0	3	1347	Deferred	TDF+3TC+EFV	-102	16
162D214	220	4	Male	30-39Yrs	99	Yes	1	3	62	169.3	0	10971	11013	42	3	1040	Deferred	TDF+3TC+EFV	-115	-31
23D1215	374	1	Female	40-49Yrs	1	No	1	2	63	158.5	0	17137	17170	0	3	361	Deferred	TDF+3TC+EFV	-51	44
241D112	447	1	Female	30-39Yrs	99	No	1	2	68	159	0	12419	12890	28	3	1354	Deferred	AZT+3TC+EFV	-157	-44
90D513		1	Female	18-24Yrs	1	No	3	4			1	8157	8171	13	1	49	Deferred	TDF+3TC+NVP	1271	1299
132D1012	233	1	Male	30-39Yrs	99	No	1	1	79	169	0	13051	13066	15	3	1543	Deferred	AZT+3TC+NVP	-82	38
123D1013	210	1	Female	25-29Yrs	99	Yes	2	2	45		0	9398	9421	22	3	1171	Deferred	TDF+3TC+NVP	-47	44
169D512	31	2	Female	30-39Yrs	1	No	1	3	40	159.5	0	12925	12966	0	3	1643	Deferred	AZT+3TC+NVP	-108	17
119D213	580	1	Female	30-39Yrs	0	Yes	2	2	55		0	12833	13315	7	3	929	Deferred	TDF+3TC+EFV	-58	40
75D815	433	1	Male	25-29Yrs	1	Yes	2	2	50	157	0	10451	10484	0	3	473	Deferred	TDF+3TC+EFV	-128	-12
47D114	110	1	Male	40-49Yrs	1	Yes	3	2	66		0	16789	16808	19	3	1089	Deferred	TDF+3TC+NVP	-94	18
210D514	274	1	Female	30-39Yrs	1	Yes	2	2	56		0	11835	11864	0	2	14	Deferred	TDF+3TC+NVP	905	919
127D212	221	1	Female	30-39Yrs	99	No	1	2	72	150	0	11002	11031	1	3	1752	Deferred	TDF+3TC+NVP	-122	-3
210D812	266	1	Female	25-29Yrs	1	No	1	2	52	166.7	0	9332	9395	32	3	1562	Deferred	AZT+3TC+NVP	-69	-6
182D215	425	1	Female	30-39Yrs	2	Yes	1	2	64	151.4	0	12820	12837	17	3	677	Deferred	TDF+3TC+EFV	-60	30
156D112	74	2	Male	25-29Yrs	1	Yes	1	2	66	170	1	9427	9474	13	1	839	Deferred	TDF+3TC+NVP	921	940
179D212	44	2	Female	40-49Yrs	99	No		2	49	155	0	15591	15653	1	3	1713	Deferred	TDF+3TC+NVP	-58	68
123D713	422	1	Male	30-39Yrs	99	Yes	1	2	57		0	10776	10790	14	3	1263	Deferred	AZT+3TC+EFV	-101	-11
155D114	246	2	Male	30-39Yrs	0	No	1	2	49	163.2	0	13880	14264	384	3	1076	Deferred	TDF+3TC+EFV	-60	26
170D214	356	1	Male	30-39Yrs	2	No	1	2	67	176	0	12800	12868	40	3	1011	Deferred	TDF+3TC+EFV	-46	45
1D412	418	1	Female	30-39Yrs	2	No	1	3	47	152	0	11046	11421	3	3	1362	Deferred	TDF+3TC+EFV	-41	-41
26D815	1157	2	Female	18-24Yrs	2	No	1	3	40	162	0	7500	7522	21	2	14	Deferred	TDF+3TC+EFV	499	513
121D112	149	1	Female	18-24Yrs	1	No	2	1	46	148	0	8778	8809	3	3	1783	Deferred	AZT+3TC+NVP	-96	-33
10D1215	185	1	Male	30-39Yrs	99	Yes	1	2	58	168	0	12752	12789	0	3	359	Deferred	TDF+3TC+NVP	-44	-9
16D1012	703	1	Female	25-29Yrs	2	No	2	1	50		0	9040	9169	0	3	1423	Deferred	AZT+3TC+EFV	-53	71
64D113	676	1	Male	25-29Yrs	1	Yes	1	1	65		0	10600	11195	1	3	858	Deferred	TDF+3TC+EFV	89	208
237D714	344	1	Male	25-29Yrs	0	Yes	2	2	75		0	10438	10477	0	3	845	Deferred	TDF+3TC+EFV	-79	-24
39D216	125	1	Female	30-39Yrs	1	No	2	3	40	158.4	0	10991	11058	0	3	264	Deferred	TDF+3TC+EFV	-110	-19
215D713	316	1	Female	30-39Yrs	99	Yes	1	2	58	154	0	11518	11549	14	3	70	Deferred	TDF+3TC+EFV	1164	1164
53D215	49	1	Male	25-29Yrs	1	Yes	0	2	50	166.8	0	10263	10276	0	3	277	Deferred	TDF+3TC+NVP	409	404
4D1015	15	3	Male	30-39Yrs	99	No	1	3			0	12691	12726	0	3	422	Deferred	TDF+3TC+EFV	-116	-33
76D412	318	1	Female	18-24Yrs	2	No	2	1	52	150.3	1	8464	8655	37	1	66	Deferred	TDF+3TC+EFV	1473	1528
120D213	600	1	Male	30-39Yrs	99	Yes		2	50	156	0	13915	14120	21	3	1220	Deferred	AZT+3TC+NVP	-80	11
80D215		2	Male	30-39Yrs	2	No	0	2	58	165.3	0	10990	11014	7	2	111	Deferred	TDF+3TC+EFV	562	597
77D1212	138	1	Female	30-39Yrs	0	No	1	2	78	162	0	13855	13886	3	3	1454	Deferred	AZT+3TC+NVP	-68	22
70D1013	283	1	Female	25-29Yrs	1	Yes	1	2	63	147	0	9776	9786	10	3	726	Deferred	TDF+3TC+EFV	445	445
141D214	253	1	Female	30-39Yrs	2	No	0	2	51	173.4	0	12406	12470	64	3	1044	Deferred	TDF+3TC+EFV	-93	-3
203D115	258	1	Male	30-39Yrs	1	Yes	1	2	60	165.7	0	13540	13570	0	3	674	Deferred	TDF+3TC+NVP	-103	18
121D712	594	1	Female	30-39Yrs	99	No	2	2	71	162	0	13707	14768	4	3	572	Deferred	TDF+3TC+EFV	-95	-12
184D512	153	1	Female	18-24Yrs	99	No	2	2	45	153	0	8542	8555	2	3	267	Deferred	AZT+3TC+NVP	1403	1404
167D713	258	1	Female	25-29Yrs	0	No	2	2	67		0	9197	9699	137	3	893	Deferred	AZT+3TC+NVP	-60	40
98D1112	181	1	Male	50+Yrs	1	No	1	2	47	162	0	19242	19310	68	3	1509	Deferred	TDF+3TC+NVP	-58	37
181D212	85	3	Female	25-29Yrs	1	No	1	3	45	155	0	10362	10447	0	3	1689	Deferred	TDF+3TC+EFV	-47	11
184D913		1	Female	18-24Yrs	1	No	2	2	54		0	8095	8301	206	2	14	Deferred	TDF+3TC+EFV	1181	1195
125D1112	995	1	Female	40-49Yrs	2	No	1	2	55	153.3	0	15659	15972	0	3	1194	Deferred	TDF+3TC+EFV	-72	18
239D112	46	1	Female	25-29Yrs	99	Yes	1	3	40	161	0	10616	10629	5	3	1789	Deferred	TDF+3TC+NVP	-33	73
46D1212	259	1	Male	30-39Yrs	99	No	1	2	61	179	0	13472	13489	17	3	1	Deferred	TDF+3TC+NVP	1472	1486
146D912	490	1	Female	30-39Yrs	99	Yes	2	2	56	152	0	11214	11365	6	3	1418	Deferred	TDF+3TC+EFV	-103	-13
228D813	383	1	Female	18-24Yrs	99	No	1	3	48	152	0	7165	7178	13	2	14	Deferred	TDF+3TC+EFV	1208	1222
46D612	496	1	Female	18-24Yrs	1	No	2	1	49	156	0	8917	9203	7	3	1389	Deferred	AZT+3TC+EFV	-75	-24
105D616	206	2	Male	30-39Yrs	2	Yes	2	3	60	169	0	12589	12597	1	2	44	Deferred	TDF+3TC+NVP	142	172
182D912	404	1	Female	25-29Yrs	1	No	1	2	50	161	0	9941	10298	188	3	1389	Deferred	TDF+3TC+NVP	-47	36
217D513	291	1	Female	25-29Yrs	0	Yes	1	2	52		0	10361	10375	14	3	1312	Deferred	AZT+3TC+EFV	-53	44
13D212	216	3	Female	30-39Yrs	2	No	1	3	50	158	1	10987	11099	2	1	6	Deferred	TDF+3TC+NVP	1669	1683
178D714	876	1	Female	18-24Yrs	1	No	2	2	75		0	7846	7873	27	3	892	Deferred	TDF+3TC+EFV	-80	18
130D114	275	1	Female	18-24Yrs	1	Yes		1	67		0	8710	8779	69	3	1082	Deferred	TDF+3TC+EFV	-47	72
154D1214	115	1	Male	25-29Yrs	2	Yes	1	2	46	159	0	9116	9137	1	3	724	Deferred	TDF+3TC+EFV	-68	36
174D512	612	1	Male	18-24Yrs	99	No	1	2	54	172.5	0	6710	7082	7	2	41	Deferred	AZT+3TC+EFV	1277	1305
82D514	711	1	Male	25-29Yrs	99	Yes	1	2	60		0	9628	10034	2	3	558	Deferred	TDF+3TC+EFV	-51	89
76D714	51	2	Male	25-29Yrs	99	No	1	4	55		0	10416	10428	0	3	894	Deferred	TDF+3TC+EFV	38	66
115D416	41	3	Male	30-39Yrs	2	Yes	0	4	47	162	0	11060	11107	13	2	63	Deferred	TDF+3TC+EFV	152	180
247D812	302	1	Female	18-24Yrs	0	Yes	1	1	63		0	7731	7916	178	3	1580	Deferred	AZT+3TC+EFV	-76	-44
56D314	348	1	Male	25-29Yrs	1	Yes	1	2	46	168	0	10275	10295	20	2	549	Deferred	TDF+3TC+EFV	478	561
68D813	160	1	Female	30-39Yrs	99	Yes	1	2	50	159	0	11518	11541	23	3	1242	Deferred	AZT+3TC+EFV	-74	16
226D312	525	1	Female	30-39Yrs	99	No	0	2	52	163	0	12868	12919	1	3	1690	Deferred	TDF+3TC+NVP	-122	-30
204D1114	490	1	Male	18-24Yrs	2	No	1	1	75	176	0	8717	8729	12	3	767	Deferred	TDF+3TC+EFV	44	138
96D113	439	1	Female	25-29Yrs	99	No	2	2	38		0	10207	10269	33	3	1418	Deferred	AZT+3TC+EFV	-87	-2
208D514	53	1	Female	18-24Yrs	99	Yes	1	2	51		0	8548	8569	0	3	927	Deferred	TDF+3TC+EFV	-72	-9
53D913	536	1	Female	30-39Yrs	1	No	2	1	75	159.2	0	13372	13744	28	3	865	Deferred	TDF+3TC+EFV	-68	19
174D215	395	1	Female	18-24Yrs	1	Yes		2	65	161.8	0	8443	8454	11	3	677	Deferred	TDF+3TC+EFV	-68	61
5D1014	501	1	Female	18-24Yrs	1	No	1	2	45	153.7	0	7562	7857	16	3	543	Deferred	TDF+3TC+EFV	-137	-12
114D713	331	1	Female	30-39Yrs	99	Yes	1	2	43		0	12237	12251	14	3	1263	Deferred	AZT+3TC+EFV	-120	-32
228D713	698	1	Male	18-24Yrs	1	No	1	2	66	162	0	8231	8577	15	3	919	Deferred	TDF+3TC+EFV	-39	45
46D513	485	1	Female	25-29Yrs	1	No	1	2	64		0	10708	10721	13	3	1332	Deferred	AZT+3TC+EFV	-96	-37
94D912	469	1	Female	30-39Yrs	99	No	0	2	44	153	0	11536	12093	41	3	1055	Deferred	TDF+3TC+EFV	-45	-17
237D615	583	1	Female	25-29Yrs	2	Yes	0	2	51		0	9282	9556	29	3	305	Deferred	TDF+3TC+EFV	-74	19
126D514	958	1	Male	30-39Yrs	99	Yes	2	1	58	167.8	0	10961	11448	5	3	474	Deferred	TDF+3TC+EFV	-135	-37
93D1212	355	1	Female	40-49Yrs	3	No	0	1	57	155	0	16781	16809	0	3	1453	Deferred	TDF+3TC+EFV	-60	24
96D413	795	1	Male	25-29Yrs	99	No	0	2	55		0	10627	10697	70	3	1356	Deferred	AZT+3TC+NVP	-54	65
173D1112	446	1	Male	30-39Yrs	99	No	1	1	60	169	0	12008	12126	6	3	1388	Deferred	AZT+3TC+EFV	-114	-19
157D1113	378	1	Male	30-39Yrs	2	Yes	1	3	55	176.3	0	12664	12748	84	3	1131	Deferred	TDF+3TC+EFV	-79	15
91D215	510	1	Female	30-39Yrs	0	No	1	2	49	158.2	0	13920	13948	0	3	661	Deferred	TDF+3TC+EFV	-95	-37
208D212	82	1	Male	40-49Yrs	1	No	1	2	49	163	0	14653	14667	14	3	1769	Deferred	TDF+3TC+NVP	-124	-40
70D813	326	2	Female	40-49Yrs	1	No	1	3	59		0	16274	16289	15	3	922	Deferred	TDF+3TC+EFV	306	320
18D1115	222	1	Male	30-39Yrs	2	No	1	2	60	168.8	0	13447	13456	9	3	36	Deferred	TDF+3TC+NVP	331	387
220D314	881	1	Female	18-24Yrs	1	Yes	1	2	52		0	8068	8125	57	3	1006	Deferred	TDF+3TC+EFV	16	-9
141D314	517	1	Male	25-29Yrs	1	No	1	2	52		0	9931	9940	9	2	347	Deferred	TDF+3TC+EFV	670	702
181D514	318	1	Male	18-24Yrs	0	No	1	2	62		0	7085	7135	0	2	379	Deferred	TDF+3TC+EFV	521	507
42D1113	147	3	Female	40-49Yrs	99	Yes	1	3	45	157.8	0	14906	14990	14	3	1080	Deferred	TDF+3TC+NVP	-52	39
261D813	222	1	Female	40-49Yrs	99	Yes	1	2	51		0	14421	14486	65	3	1219	Deferred	AZT+3TC+NVP	-150	-24
96D515	471	1	Male	18-24Yrs	99	No	1	2	64	168	0	8152	8168	16	3	597	Deferred	TDF+3TC+EFV	-44	44
64D1112	386	1	Male	50+Yrs	1	No	1	2	50	158	1	22943	22957	14	1	461	Deferred	AZT+3TC+EFV	1440	1472
157D312	466	1	Male	30-39Yrs	99	No	3	1	74	174	0	13159	13648	69	3	1327	Deferred	AZT+3TC+NVP	-31	82
30D213	302	1	Female	18-24Yrs	1	No	1	2	45	157	0	8761	8802	41	2	1100	Deferred	TDF+3TC+EFV	324	387
10D814	358	1	Male	30-39Yrs	2	Yes	1	2	39		0	12623	12642	12	3	872	Deferred	TDF+3TC+EFV	-51	-18
213D212	326	1	Female	30-39Yrs	99	No	1	2	44	157	0	12472	12503	3	3	1741	Deferred	TDF+3TC+NVP	-151	-23
31D312	390	1	Female	25-29Yrs	2	No	2	2	54	151	0	10237	10498	54	2	76	Deferred	AZT+3TC+NVP	1479	1510
111D612	27	1	Female	25-29Yrs	99	No	1	2	34	146	0	10742	10833	14	3	1585	Deferred	AZT+3TC+EFV	-51	74
9D713	141	1	Female	18-24Yrs	1	No	1	2	56		0	8527	8583	56	3	1278	Deferred	AZT+3TC+NVP	-48	-20
128D114	119	1	Male	30-39Yrs	2	No	1	3	63	175.5	0	11709	11718	9	3	1065	Deferred	TDF+3TC+NVP	-66	-11
18D514	735	1	Female	18-24Yrs	1	Yes	2	2	88		0	8522	8693	3	3	803	Deferred	TDF+3TC+EFV	-149	-31
175D914	411	1	Female	25-29Yrs	1	No	1	2	43	142.1	0	9397	9411	0	3	815	Deferred	TDF+3TC+EFV	-109	-25
50D713	799	1	Male	50+Yrs	1	Yes	3	2	65		0	20277	20309	0	3	1240	Deferred	TDF+3TC+EFV	-103	23
77D813	595	1	Female	18-24Yrs	1	Yes		2	55		0	7129	7160	31	2	767	Deferred	AZT+3TC+EFV	473	501
172D1014	19	4	Male	30-39Yrs	1	No	1	3	43	168	0	12550	12578	0	3	773	Deferred	TDF+3TC+EFV	-82	16
123D214	141	1	Female	18-24Yrs	99	Yes	2	2	72		0	8062	8085	23	3	1046	Deferred	AZT+3TC+NVP	-138	-19
157D814	538	1	Male	18-24Yrs	0	Yes	2	2	56	166	0	8223	8268	45	3	329	Deferred	TDF+3TC+EFV	460	534
148D115	52	1	Male	30-39Yrs	2	No	1	2	65	168	0	10975	11269	0	3	418	Deferred	TDF+3TC+EFV	-67	17
65D113	1	3	Male	30-39Yrs	2	Yes	0	4	45		1	12426	12439	1	1	4	Deferred	TDF+3TC+EFV	1426	1440
54D614	1242	1	Male	18-24Yrs	0	Yes	1	2	62		0	8183	8196	13	3	935	Deferred	TDF+3TC+EFV	-65	47
184D912	503	1	Female	50+Yrs	99	No	0	2	47	152	0	19984	20299	0	3	1250	Deferred	AZT+3TC+EFV	-117	-24
232D615	280	1	Female	18-24Yrs	99	Yes	1	2	62		0	8945	8960	1	3	536	Deferred	TDF+3TC+EFV	-9	86
82D415	561	1	Male	30-39Yrs	2	No	1	2	63	153	0	12520	12598	7	3	550	Deferred	TDF+3TC+EFV	-108	-24
110D912	180	1	Female	25-29Yrs	2	No	1	1	70	150	0	9016	9036	7	3	1556	Deferred	AZT+3TC+NVP	-61	61
74D1113	832	1	Female	30-39Yrs	1	Yes	1	2	57	158.9	0	13084	13232	15	3	1012	Deferred	TDF+3TC+EFV	-75	-19
102D412	412	1	Male	50+Yrs	1	Yes	2	2	54	159.3	0	21258	21559	29	3	1451	Deferred	AZT+3TC+NVP	-60	30
174D112	16	1	Male	25-29Yrs	99	Yes	1	2	69	176	0	9507	9570	7	3	1752	Deferred	TDF+3TC+NVP	-75	-17
22D215	579	1	Female	30-39Yrs	1	Yes	1	2	89		0	12073	12086	13	3	697	Deferred	TDF+3TC+EFV	-53	38
6D813	443	1	Female	18-24Yrs	3	Yes	2	2	49		0	8603	8613	10	3	1248	Deferred	AZT+3TC+EFV	46	46
179D1012	399	1	Female	30-39Yrs	2	Yes	1	1	40		0	12679	12878	34	3	1366	Deferred	AZT+3TC+EFV	-87	32
138D913	849	1	Female	18-24Yrs	99	Yes	1	1	73	154.3	0	8618	8803	43	3	1058	Deferred	TDF+3TC+EFV	-109	-25
105D1012	264	1	Female	18-24Yrs	0	No	1	2	53	158	0	7523	7617	67	3	1184	Deferred	AZT+3TC+NVP	331	330
197D1012	309	1	Female	25-29Yrs	0	No	2	2	54		0	9047	9152	14	3	1	Deferred	AZT+3TC+NVP	1426	1440
55D614	112	1	Female	18-24Yrs	0	Yes	1	2	54		0	8905	8926	21	2	84	Deferred	TDF+3TC+EFV	851	879
24D515	35	2	Female	30-39Yrs	99	Yes	1	3	55	154.4	0	11074	11241	8	3	446	Deferred	TDF+3TC+EFV	-65	-19
98D1212	449	1	Female	40-49Yrs	3	Yes	1	2	61	155	0	17869	17956	9	3	1402	Deferred	AZT+3TC+EFV	-67	-39
111D712	87	1	Female	30-39Yrs	0	No	1	2	31		1	10782	10803	7	1	744	Deferred	TDF+3TC+NVP	1542	1573
119D715	545	1	Female	30-39Yrs	0	No	3	2	49		0	11103	11228	55	3	459	Deferred	TDF+3TC+EFV	-19	72
97D116	494	1	Female	30-39Yrs	99	Yes	1	2	54	157	0	10877	10967	90	3	355	Deferred	TDF+3TC+EFV	-142	-44
172D1114	431	1	Male	25-29Yrs	2	No	1	2	50	153	0	10183	10199	2	3	758	Deferred	TDF+3TC+EFV	-59	53
35D414	265	1	Male	30-39Yrs	1	Yes	2	2	83		0	12618	12638	3	3	982	Deferred	TDF+3TC+EFV	-127	-10
146D412	265	1	Female	40-49Yrs	1	Yes	0	2	54	151	0	16143	16212	37	3	695	Deferred	AZT+3TC+NVP	990	990
112D214	446	1	Male	30-39Yrs	99	Yes	2	2	53		0	11655	11736	81	3	1047	Deferred	TDF+3TC+EFV	-82	45
62D713	412	1	Female	50+Yrs	99	Yes	1	2	66		0	19549	19563	0	3	1256	Deferred	AZT+3TC+EFV	-66	23
9D315	159	1	Female	30-39Yrs	2	No	1	2	46	162.8	0	12464	12478	14	3	670	Deferred	TDF+3TC+EFV	-95	-11
74D412	242	1	Female	25-29Yrs	2	No	1	2	57	159.5	0	10688	10784	5	3	1634	Deferred	AZT+3TC+NVP	-95	-4
19D412	300	1	Female	18-24Yrs	0	No	3	2	54	155	0	8122	8169	5	3	1692	Deferred	TDF+3TC+NVP	-72	-39
186D212	274	1	Male	40-49Yrs	2	No	2	2	62	165	0	14620	14676	43	3	1760	Deferred	TDF+3TC+NVP	-47	-16
68D314	656	1	Female	30-39Yrs	1	No		2	77	173	0	12847	13293	6	3	586	Deferred	TDF+3TC+EFV	-88	32
51D114	471	1	Female	30-39Yrs	99	Yes	2	2	79		0	11666	11694	28	3	1089	Deferred	TDF+3TC+EFV	-114	-24
117D813	379	1	Female	25-29Yrs	1	No	1	2	56	159	0	9324	9356	32	3	1236	Deferred	AZT+3TC+EFV	-48	-20
192D1012	227	1	Female	25-29Yrs	99	No	1	2	53	148	0	10082	10156	74	2	1297	Deferred	AZT+3TC+EFV	234	290
299D812	99	1	Female	40-49Yrs	1	No	1	2	60		0	16655	16693	24	3	1569	Deferred	AZT+3TC+NVP	-79	12
102D215	369	3	Male	25-29Yrs	99	No	1	3	61	172.5	0	10634	10676	0	3	646	Deferred	TDF+3TC+EFV	-66	32
50D213	263	4	Female	25-29Yrs	99	Yes	0	3	44	151.8	0	10634	10651	0	3	1402	Deferred	TDF+3TC+EFV	-68	22
53D1012	33	1	Male	30-39Yrs	99	No	0	2	51		0	13053	13061	7	2	522	Deferred	TDF+3TC+NVP	1026	1110
258D112	193	1	Female	25-29Yrs	1	Yes	1	2	50	157	0	9160	9175	1	3	1782	Deferred	AZT+3TC+NVP	-68	58
133D314	70	3	Male	25-29Yrs	1	Yes	1	3	61	167	0	10200	10249	2	3	1	Deferred	TDF+3TC+EFV	957	971
144D216	300	3	Female	30-39Yrs	99	Yes	1	4	54	168.7	0	13188	13265	20	3	249	Deferred	TDF+3TC+EFV	-55	11
230D712	90	1	Male	30-39Yrs	2	No	1	2	49	180	0	12988	13050	6	2	77	Deferred	AZT+3TC+NVP	1482	1502
187D312	205	2	Female	18-24Yrs	99	No	1	2	56	142	0	8478	8503	3	3	1723	Deferred	TDF+3TC+NVP	-86	40
14D1213	616	1	Female	30-39Yrs	99	Yes	0	1	63	167.8	0	11213	11639	81	3	779	Deferred	TDF+3TC+EFV	-88	-32
230D312	10	2	Male	50+Yrs	99	No		3	51	171	0	20904	20934	1	3	180	Deferred	TDF+3TC+EFV	1535	1531
169D515	8	1	Male	30-39Yrs	2	Yes	1	2	45	168	0	14390	14487	1	3	488	Deferred	TDF+3TC+NVP	-58	72
141D513	618	1	Female	18-24Yrs	1	No	1	2	55	159	0	8866	8907	41	3	169	Deferred	TDF+3TC+EFV	1089	1150
16D113	301	1	Female	18-24Yrs	1	Yes	2	2	62	162	0	8599	8768	169	3	90	Deferred	TDF+3TC+EFV	1326	1368
143D313	83	3	Male	40-49Yrs	99	No	1	3	50	172	0	16880	16913	5	2	470	Deferred	TDF+3TC+EFV	879	935
167D1012	582	1	Female	18-24Yrs	1	No		1	36	144	0	7470	7622	127	3	1509	Deferred	AZT+3TC+EFV	-58	33
217D1112	296	1	Female	25-29Yrs	1	No		1	49	146	0	9091	9099	8	3	1493	Deferred	TDF+3TC+EFV	16	124
255D512	244	1	Female	25-29Yrs	2	No	2	1	54	151	0	10358	10441	20	3	1612	Deferred	AZT+3TC+NVP	37	170
23D215	72	3	Male	25-29Yrs	2	No	2	2	45	152	0	9164	9206	0	3	655	Deferred	TDF+3TC+EFV	-125	-44
229D114	371	1	Female	40-49Yrs	99	Yes		2	62	174.8	0	14961	15003	42	3	1067	Deferred	TDF+3TC+EFV	-122	-32
20D1114	292	1	Male	30-39Yrs	99	No	2	2	69	169	0	11264	11279	1	3	774	Deferred	AZT+3TC+NVP	-66	-10
75D712	117	1	Male	25-29Yrs	1	No	2	2	65	182	0	9311	9322	11	3	1635	Deferred	AZT+3TC+NVP	-107	23
172D414	347	1	Female	25-29Yrs	99	No	2	2	66		0	10326	10344	18	3	978	Deferred	TDF+3TC+NVP	-124	-38
133D1012	283	1	Female	30-39Yrs	1	No	1	1	43	151	0	10876	10895	5	3	1523	Deferred	AZT+3TC+EFV	-151	-40
169D1112	213	1	Female	25-29Yrs	99	No	1	2	38	149	0	9076	9092	16	3	312	Deferred	TDF+3TC+NVP	1131	1188
138D513	383	1	Male	40-49Yrs	1	Yes	1	2	64	174	0	14701	14750	49	3	1320	Deferred	TDF+3TC+EFV	-58	72
80D1015	312	1	Female	18-24Yrs	1	Yes	2	2	60	163	0	7578	7592	14	3	443	Deferred	TDF+3TC+EFV	-97	-41
88D615	173	2	Male	40-49Yrs	2	No		2	48	164	0	14748	14772	24	3	568	Deferred	TDF+3TC+EFV	33	33
228D614	99	1	Male	25-29Yrs	1	Yes	1	2	55		0	10042	10074	0	3	136	Deferred	TDF+3TC+EFV	684	747
136D615	284	1	Male	18-24Yrs	2	Yes	1	2	60	158	0	8145	8203	58	2	242	Deferred	TDF+3TC+EFV	320	320
11D613	756	3	Male	25-29Yrs	0	No	2	3	65.5		0	10016	10156	0	2	818	Deferred	AZT+3TC+EFV	348	432
25D115	919	2	Male	40-49Yrs	1	No	1	3	43	159	0	16805	17107	0	3	424	Deferred	TDF+3TC+EFV	-68	-11
202D113	613	1	Male	50+Yrs	99	Yes	2	2	74	169.8	0	18286	18407	4	3	1209	Deferred	AZT+3TC+EFV	411	107
264D813		1	Female	18-24Yrs	1	No	0	2	35	15.5	0	6742	6816	74	2	41	Deferred	TDF+3TC+EFV	1178	1206
99D614	149	2	Male	30-39Yrs	2	No	1	3	50		0	14350	14408	58	3	932	Deferred	TDF+3TC+EFV	-58	-27
147D714	668	1	Female	25-29Yrs	1	Yes	1	1	40.1		0	9878	10057	179	3	900	Deferred	TDF+3TC+EFV	-142	-39
36D612	200	2	Female	18-24Yrs	2	No	2	2	49	150.5	0	8500	8828	56	2	29	Deferred	AZT+3TC+NVP	1369	1398
7D1014	94	3	Male	30-39Yrs	99	No	1	3	67	176.2	0	13818	13880	0	3	760	Deferred	TDF+3TC+EFV	-53	31
226D914	159	1	Female	50+Yrs	1	No	1	2	66	165	0	18493	18535	31	3	823	Deferred	TDF+3TC+NVP	-123	-32
83D313	467	1	Male	30-39Yrs	2	No		1	61	174	0	11016	11030	14	3	1388	Deferred	TDF+3TC+EFV	-79	47
101D1114	604	1	Male	30-39Yrs	0	No	0	2	72	171.4	0	13829	13962	0	3	647	Deferred	TDF+3TC+EFV	-72	19
213D814		1	Female	18-24Yrs	0	Yes	2	1	35		0	6999	7178	179	2	14	Deferred	TDF+3TC+EFV	843	857
155D212	192	1	Female	30-39Yrs	99	Yes	2	2	48	154.8	0	11725	11791	13	3	1723	Deferred	TDF+3TC+NVP	-55	-27
234D312	25	3	Female	25-29Yrs	2	No	2	3	39		1	9582	9597	0	1	27	Deferred	TDF+3TC+NVP	1711	1725
199D412	496	1	Male	50+Yrs	1	No	1	4	84		0	21285	21301	16	3	13	Deferred	TDF+FTC+EFV	1668	1696
241D312	101	1	Female	40-49Yrs	1	No	1	2	40	161.5	0	15397	15427	30	2	446	Deferred	TDF+FTC+NVP	1293	1293
86D814	681	1	Female	30-39Yrs	1	Yes	1	2	108	162	0	11183	11523	0	3	530	Deferred	TDF+3TC+EFV	-54	58
180D413	455	1	Female	18-24Yrs	2	No		2	48		0	7012	7053	41	2	78	Deferred	TDF+3TC+EFV	1269	1300
154D612	356	1	Male	30-39Yrs	1	No	1	2	67	173	0	11120	11254	7	3	1529	Deferred	AZT+3TC+EFV	-111	-20
124D212	128	1	Male	30-39Yrs	99	No	1	4	47	163	0	13194	13208	0	3	1767	Deferred	TDF+3TC+NVP	-130	-39
98D115	1141	1	Female	18-24Yrs	2	No	1	2	49	158	0	7678	8101	3	3	299	Deferred	TDF+3TC+EFV	-4	-9
233D612	408	1	Male	25-29Yrs	99	No	1	1	46	157.9	0	10385	10567	19	3	193	Deferred	TDF+3TC+NVP	1293	1293
188D615	23	2	Male	30-39Yrs	0	No	1	4	36	150	0	13324	13338	0	3	541	Deferred	TDF+3TC+NVP	-58	33
188D1013	583	1	Male	30-39Yrs	1	No	1	2	68	173	0	11977	11991	14	3	1157	Deferred	TDF+3TC+EFV	-80	40
158D312	410	3	Male	40-49Yrs	1	No	1	3	55	179	1	15783	15855	1	1	582	Deferred	AZT+3TC+EFV	1108	1107
16D1014	33	1	Female	30-39Yrs	1	No	3	4	37	133.2	0	11202	11232	30	3	821	Deferred	TDF+3TC+NVP	-54	36
5D814	166	1	Female	18-24Yrs	2	Yes	0	2	46		0	7489	7520	31	3	837	Deferred	TDF+3TC+EFV	50	43
86D612	437	1	Female	25-29Yrs	1	No	1	2	79	162	0	10377	10601	12	3	1452	Deferred	AZT+3TC+EFV	-151	-34
39D1213	466	1	Female	18-24Yrs	99	Yes	1	1	70		0	7987	8016	29	2	600	Deferred	TDF+3TC+EFV	515	543
131D1112	739	1	Female	30-39Yrs	1	No	0	2	54	162	0	11267	11337	10	2	311	Deferred	TDF+3TC+EFV	1135	1135
101D712	335	1	Female	40-49Yrs	1	No	1	1	64		0	15840	15958	58	3	1573	Deferred	AZT+3TC+NVP	-101	-10
120D815	33	3	Male	25-29Yrs	99	Yes	1	3	50	155	0	10092	10148	0	3	444	Deferred	TDF+3TC+EFV	-138	-40
99D212	451	2	Male	40-49Yrs	2	No	2	2	45	173	1	15376	15476	7	1	604	Deferred	AZT+3TC+NVP	1076	1135
37D214	119	1	Male	30-39Yrs	1	Yes	1	4	68	176.5	0	10979	11008	16	3	1045	Deferred	TDF+3TC+EFV	-122	-30
158D215	148	3	Female	18-24Yrs	2	No	2	4	40		1	8802	8862	13	1	13	Deferred	TDF+3TC+EFV	620	634
136D214	818	1	Male	40-49Yrs	1	No	1	2	61		0	15390	15626	1	3	810	Deferred	TDF+3TC+EFV	-72	33
27D412	461	1	Male	25-29Yrs	99	No	1	2	54	157	0	9198	9253	26	3	1704	Deferred	TDF+3TC+NVP	-45	74
97D912	469	1	Male	30-39Yrs	99	Yes	1	2	43	166	0	11205	11353	7	3	1430	Deferred	AZT+3TC+NVP	-104	-13
143D1014	38	2	Male	40-49Yrs	1	No	1	3	49		0	15267	15310	0	3	760	Deferred	TDF+3TC+EFV	-68	-10
211D813	882	1	Male	30-39Yrs	1	Yes	2	2	58	173	0	14105	14800	12	3	540	Deferred	TDF+3TC+NVP	-53	38
252D312	301	2	Male	25-29Yrs	99	No	2	2	41	162	0	9941	9954	7	3	408	Deferred	TDF+3TC+NVP	1325	1325
139D712	327	1	Female	40-49Yrs	2	No	1	2	75		0	17723	17761	7	3	1597	Deferred	AZT+3TC+EFV	-47	37
140D614	203	1	Female	30-39Yrs	99	Yes	1	2	62		0	14413	14427	0	2	579	Deferred	TDF+3TC+EFV	334	425
188D412	81	1	Female	40-49Yrs	1	No	1	2	46	150.7	0	14699	14733	27	3	1703	Deferred	TDF+3TC+NVP	-157	-39
138D1013	131	1	Male	25-29Yrs	0	No	1	2	65	171.2	0	9776	9791	15	2	170	Deferred	TDF+3TC+EFV	996	1023
53D1214	603	1	Male	30-39Yrs	1	No	1	2	81	176	0	13323	13787	164	3	457	Deferred	TDF+3TC+EFV	-73	-39
119D812	606	1	Female	30-39Yrs	1	No	1	2	48		0	12278	12435	0	2	252	Deferred	TDF+3TC+EFV	1192	1111
104D412	142	1	Male	18-24Yrs	2	Yes	2	2	43	155	0	8503	8535	3	3	911	Deferred	TDF+3TC+NVP	668	780
40D212	103	1	Male	40-49Yrs	2	No	1	2	34	164	1	16831	16852	6	1	45	Deferred	TDF+3TC+NVP	1761	1775
82D713	308	99	Male	40-49Yrs	99	Yes	2	2	58		0	15864	15901	37	2	73	Deferred	TDF+3TC+EFV	1192	1235
190D112	357	1	Female	25-29Yrs	99	No	2	2	48	150	0	10244	10263	5	3	1790	Deferred	TDF+3TC+EFV	-123	-40
39D613	583	1	Female	30-39Yrs	99	Yes	1	2	50	151	1	11107	11436	7	1	421	Deferred	TDF+3TC+EFV	528	619
40D912	152	1	Female	25-29Yrs	99	No	1	2	66	173	0	9715	9758	29	3	1525	Deferred	AZT+3TC+NVP	39	39
116D913	718	1	Female	40-49Yrs	2	No	1	2	60	142	0	14499	14895	4	3	810	Deferred	TDF+3TC+EFV	-54	33
195D812	102	2	Female	30-39Yrs	0	No	0	2	48	168	0	10820	10875	5	3	1543	Deferred	TDF+3TC+EFV	18	144
77D414	376	1	Female	40-49Yrs	3	Yes		2	95		0	16148	16183	23	3	983	Deferred	TDF+3TC+EFV	-54	36
182D514	690	1	Female	25-29Yrs	99	No	0	2	55		0	9636	9813	6	2	176	Deferred	TDF+3TC+EFV	603	632
68D613	591	1	Female	18-24Yrs	1	No	2	2	55		0	8190	8372	7	2	14	Deferred	TDF+3TC+EFV	1110	1124
57D912	626	1	Male	40-49Yrs	99	Yes	1	2	60	165.3	0	14382	14917	115	3	1153	Deferred	TDF+3TC+EFV	-87	30
131D712	118	3	Female	25-29Yrs	0	Yes	2	4	38	153.1	0	9569	9611	0	3	1587	Deferred	TDF+3TC+EFV	-47	-5
21D1013	125	3	Male	30-39Yrs	99	Yes	1	3	50	159.5	0	12509	12537	1	3	1158	Deferred	TDF+3TC+EFV	-135	-33
114D1112	560	1	Female	30-39Yrs	99	No	1	2	59	149.3	0	11273	11618	2	3	1165	Deferred	TDF+3TC+EFV	-87	11
12D513	546	1	Female	40-49Yrs	2	Yes	1	3	71		0	18005	18019	14	3	1339	Deferred	AZT+3TC+EFV	-114	-23
13D1112	360	1	Female	18-24Yrs	2	No	2	2	58	156.4	0	7891	7975	84	3	341	Deferred	AZT+3TC+EFV	1118	1180
215D212	192	4	Female	40-49Yrs	99	No	0	3	43	167	0	16460	16493	13	3	1769	Deferred	TDF+3TC+EFV	-58	50
67D1114	231	1	Male	40-49Yrs	1	Yes	1	3	55	171	0	14918	14923	5	3	1	Deferred	TDF+3TC+EFV	764	782
109D613	312	1	Female	18-24Yrs	99	Yes	3	2	45		0	7460	7472	12	3	1293	Deferred	TDF+3TC+EFV	-114	-23
103D1113	4	1	Male	30-39Yrs	2	No	1	4	45	176.4	0	12287	12375	88	3	1139	Deferred	TDF+3TC+NVP	-79	10
149D1212	523	1	Male	18-24Yrs	2	No	0	2	55	167	0	8382	8445	7	3	1	Deferred	AZT+3TC+EFV	1403	1416
197D914	583	1	Male	25-29Yrs	0	No	2	2	51		0	9384	9515	18	2	14	Deferred	TDF+3TC+EFV	697	711
100D1013	833	1	Male	30-39Yrs	1	Yes	1	2	59	160	0	10868	11090	11	3	963	Deferred	TDF+3TC+EFV	-44	18
209D514	388	1	Male	30-39Yrs	1	No	3	2	100		0	13659	13675	2	3	934	Deferred	AZT+3TC+EFV	-107	-10
43D513	514	1	Male	30-39Yrs	2	No	1	2	49		0	11373	11451	78	3	1332	Deferred	AZT+3TC+EFV	-60	30
101D1112	576	1	Female	25-29Yrs	99	Yes	1	2	50	160	0	9806	9920	7	3	1402	Deferred	AZT+3TC+EFV	-87	-27
125D414	390	1	Female	18-24Yrs	99	Yes	1	2	50		0	8862	8877	15	2	659	Deferred	TDF+3TC+EFV	325	388
111D512	344	1	Male	30-39Yrs	1	No	1	2	59	159.6	0	12554	12587	0	3	1657	Deferred	AZT+3TC+NVP	44	44
75D613	820	1	Male	40-49Yrs	2	No	1	2	51		0	14724	15624	48	2	339	Deferred	TDF+3TC+EFV	107	200
53D113	846	1	Male	30-39Yrs	99	Yes	2	2	50	163	0	11694	12276	2	3	872	Deferred	TDF+3TC+NVP	-46	19
62D412	305	1	Male	50+Yrs	1	No	1	1	64	174	0	20181	20217	7	3	1697	Deferred	TDF+3TC+EFV	-117	-33
135D412	253	2	Male	40-49Yrs	1	Yes	3	2	50	167	0	15225	15287	15	3	1671	Deferred	AZT+3TC+NVP	-163	-44
189D1112	471	1	Female	30-39Yrs	99	No	2	1	55	168	0	12014	12298	4	2	156	Deferred	TDF+3TC+EFV	1060	1088
160D114	785	1	Female	25-29Yrs	1	Yes	1	2	63	169.3	0	9868	9966	14	2	708	Deferred	TDF+3TC+EFV	283	410
222D612	239	1	Female	30-39Yrs	1	No	2	2	58	168	0	13691	13711	0	3	21	Deferred	AZT+3TC+NVP	1558	1608
161D914	11	2	Female	40-49Yrs	3	No	1	4	53	151.2	0	14540	14573	5	3	802	Deferred	TDF+3TC+EFV	-72	-9
126D312	99	1	Male	40-49Yrs	1	Yes	1	2	51	162	0	14670	14712	14	3	1724	Deferred	TDF+3TC+NVP	-53	38
65D813	241	2	Male	18-24Yrs	99	Yes	1	2	44	161.5	0	7050	7065	15	3	1242	Deferred	TDF+3TC+NVP	-117	-30
65D313	509	1	Male	30-39Yrs	1	Yes	2	2	62	167	0	12840	12854	14	3	1390	Deferred	AZT+3TC+EFV	-79	12
223D513	429	3	Male	40-49Yrs	2	Yes	1	3	50	159	0	15854	15911	0	3	1255	Deferred	TDF+3TC+EFV	-108	-10
25D613	70	1	Female	18-24Yrs	2	No	1	2	36		0	8810	8921	111	3	1305	Deferred	TDF+3TC+NVP	-79	-23
182D712	138	4	Female	25-29Yrs	1	Yes	2	3	50	155	0	9687	9735	6	3	1587	Deferred	TDF+3TC+NVP	-38	-40
109D1014	424	1	Female	30-39Yrs	2	No		2	70	172	0	11217	11244	27	3	809	Deferred	TDF+3TC+EFV	-66	24
151D114	775	1	Female	18-24Yrs	99	Yes	1	2	49	168.4	0	8041	8624	14	3	507	Deferred	TDF+3TC+EFV	22	85
71D812	642	1	Female	30-39Yrs	2	No	1	2	53		0	11536	12073	5	3	1075	Deferred	TDF+3TC+EFV	-52	-31
158D912	612	1	Female	18-24Yrs	1	Yes	1	2	54	150.3	0	7566	7975	3	3	1156	Deferred	TDF+3TC+EFV	-97	11
168D1112	777	1	Female	18-24Yrs	1	No	1	1	55	160	0	7263	8369	2	3	396	Deferred	TDF+3TC+EFV	-74	-13
100D315	126	99	Female	40-49Yrs	1	No	1	3	47	169.4	0	16104	16142	38	3	1	Deferred	TDF+3TC+EFV	646	659
130D813	14	2	Male	40-49Yrs	99	Yes	1	2	57		0	15558	15566	8	3	1235	Deferred	TDF+3TC+NVP	-75	15
153D412	1033	1	Female	25-29Yrs	1	No	3	2	73	153	0	9209	9561	35	3	1396	Deferred	TDF+3TC+EFV	-53	29
44D1212	201	1	Female	25-29Yrs	1	No	1	2	58	158	0	10198	10236	3	3	1451	Deferred	TDF+3TC+NVP	-111	-13
180D514	286	1	Male	25-29Yrs	0	No	1	2	53		0	9642	9706	0	3	886	Deferred	TDF+3TC+NVP	-46	44
160D812	255	1	Male	40-49Yrs	2	No	1	1	60	170	0	14832	14851	6	3	1585	Deferred	AZT+3TC+NVP	-193	-25
215D712	428	2	Female	50+Yrs	1	No	0	2	33		0	24306	24446	7	3	1486	Deferred	TDF+3TC+EFV	-52	39
106D114	321	1	Female	25-29Yrs	99	Yes	2	2	64	166.9	0	9104	9145	41	3	1081	Deferred	TDF+3TC+EFV	-109	-16
172D613	365	1	Female	30-39Yrs	1	No	1	2	67		0	12946	12960	14	3	133	Deferred	AZT+3TC+EFV	1061	1151
46D912	557	1	Female	25-29Yrs	2	No	2	1	46	147	0	9008	9194	7	3	1398	Deferred	TDF+3TC+EFV	-93	26
3D913	466	1	Female	30-39Yrs	1	No	2	2	65	152	0	14111	14124	13	3	1216	Deferred	TDF+3TC+EFV	-47	37
216D315	480	1	Female	18-24Yrs	1	No		2	72	158	0	8481	8489	8	3	130	Deferred	TDF+3TC+EFV	498	512
71D1112	889	1	Female	30-39Yrs	99	No	2	2	43	152	0	10889	11821	15	3	597	Deferred	TDF+3TC+EFV	-135	-37
22D412	263	2	Male	30-39Yrs	2	No	2	2	50	170	1	12875	12941	1	1	157	Deferred	AZT+3TC+NVP	1507	1514
223D1114	516	1	Female	30-39Yrs	2	No	1	1	47	158.7	0	10922	10999	0	3	688	Deferred	TDF+3TC+EFV	-74	-16
164D714	66	1	Female	25-29Yrs	99	Yes	2	4	65		0	9669	9699	30	3	893	Deferred	TDF+3TC+NVP	-39	73
95D912	130	1	Female	25-29Yrs	1	No	1	2	38	155	0	10474	10482	8	3	1571	Deferred	TDF+FTC+NVP	-117	-33
204D112	293	1	Female	25-29Yrs	99	Yes		1	54	162	1	9518	9597	1	1	1467	Deferred	TDF+3TC+NVP	284	310
136D1012	102	1	Female	40-49Yrs	99	No	2	4	73	159	0	15989	16009	5	3	1522	Deferred	TDF+3TC+NVP	-54	36
191D112	570	1	Female	25-29Yrs	99	No	2	1	64	175	0	9515	9674	3	3	1648	Deferred	TDF+3TC+EFV	-145	-23
4D413	243	1	Male	40-49Yrs	2	Yes	2	2	60	164.3	0	15424	15432	8	2	533	Deferred	AZT+3TC+NVP	836	480
84D615	162	3	Male	40-49Yrs	2	Yes	1	3	55	170	0	15867	15923	0	3	513	Deferred	TDF+3TC+EFV	-117	-24
80D1012	191	2	Female	25-29Yrs	1	No	2	3	44	157	0	9407	9471	7	3	40	Deferred	TDF+3TC+NVP	1418	1446
27D1212		1	Male	30-39Yrs	99	No	0	1	56	172	0	13087	13155	34	3	101	Deferred	AZT+3TC+NVP	1356	1353
85D1012	713	1	Male	40-49Yrs	1	No	2	2	73	158	0	17774	18095	41	3	1263	Deferred	AZT+3TC+EFV	-123	-24
6D313	415	1	Female	30-39Yrs	2	No	1	2	51	159	0	12832	12846	14	3	1398	Deferred	TDF+3TC+EFV	-116	-32
171D414	395	1	Female	40-49Yrs	2	No	1	2	54		0	15445	15458	13	3	978	Deferred	TDF+3TC+EFV	-82	-24
132D714	360	2	Male	25-29Yrs	1	Yes	1	2	54	160.5	0	10278	10288	0	3	890	Deferred	TDF+3TC+EFV	-72	19
81D316	147	1	Female	40-49Yrs	2	Yes	2	2	41	157	0	15050	15064	0	3	276	Deferred	TDF+3TC+EFV	-45	-45
161D412	84	1	Female	25-29Yrs	3	Yes	0	2	49	158	0	10168	10202	6	3	1685	Deferred	AZT+3TC+EFV	-54	10
115D1214	302	1	Female	25-29Yrs	1	No	2	2	60		0	9086	9114	28	3	747	Deferred	TDF+3TC+EFV	-93	-27
236D713	85	1	Male	30-39Yrs	1	No	3	2	63	175	0	14062	14091	29	3	1249	Deferred	AZT+3TC+NVP	-54	-30
106D1212	832	1	Male	30-39Yrs	0	No	3	1	56	158	0	11219	12200	84	3	583	Deferred	TDF+3TC+EFV	-58	61
243D112	642	1	Male	40-49Yrs	99	No	1	1	57	170	1	17921	18650	5	1	702	Deferred	TDF+3TC+EFV	311	402
37D513	510	1	Female	30-39Yrs	99	Yes	0	2	55		0	11809	11946	7	3	1202	Deferred	TDF+3TC+EFV	-68	-31
26D313	760	1	Female	18-24Yrs	2	Yes	1	2	44	146	0	7699	8275	36	3	856	Deferred	TDF+3TC+EFV	38	101
207D412	385	1	Female	30-39Yrs	1	No	1	2	53	157	0	12117	12180	56	3	1	Deferred	TDF+3TC+EFV	1685	1699
94D713	491	1	Female	25-29Yrs	1	Yes	1	2	51		0	8955	9038	7	3	1188	Deferred	TDF+3TC+EFV	-117	-25
154D312	213	1	Male	50+Yrs	99	No	1	2	48	166	0	20532	20549	1	3	1731	Deferred	TDF+3TC+NVP	-117	-27
28D115	440	1	Male	30-39Yrs	1	Yes	2	2	72.5		0	11678	11693	0	3	711	Deferred	TDF+3TC+EFV	-145	-25
86D213	406	1	Female	18-24Yrs	2	Yes	1	2	74	153	0	7343	7354	11	3	1411	Deferred	AZT+3TC+EFV	-46	-46
130D214	540	1	Female	30-39Yrs	2	No	1	2	54		0	10994	11442	14	3	611	Deferred	TDF+3TC+EFV	-122	-17
139D612	108	1	Female	30-39Yrs	99	No	1	2	48	167.3	1	13676	13712	7	1	98	Deferred	TDF+3TC+NVP	1528	1556
83D216	127	3	Male	25-29Yrs	99	Yes	1	3	50	168	0	10633	10694	1	3	263	Deferred	TDF+3TC+EFV	40	101
97D1212	619	1	Female	18-24Yrs	1	Yes	2	1	61	154	0	8674	8745	71	3	1481	Deferred	TDF+3TC+EFV	-73	12
104D714	1110	1	Female	18-24Yrs	1	No	1	2	47		0	7480	7499	19	3	901	Deferred	TDF+3TC+EFV	-65	-19
190D514	589	1	Male	30-39Yrs	99	Yes	1	2	49		0	14018	14026	8	3	949	Deferred	TDF+3TC+EFV	-46	39
149D515	19	3	Female	40-49Yrs	2	No		3	52	167	1	14741	14832	10	1	16	Deferred	TDF+3TC+EFV	472	502
115D113	503	1	Female	25-29Yrs	2	Yes	1	2	55		0	10608	10859	5	3	1163	Deferred	TDF+3TC+EFV	60	31
8D915	195	1	Female	50+Yrs	2	Yes	1	2	59		0	20669	20699	30	3	485	Deferred	TDF+3TC+EFV	-65	79
135D915	45	1	Male	40-49Yrs	1	No	2	3	49	170	0	17439	17454	0	3	443	Deferred	TDF+3TC+EFV	-60	40
242D615	718	1	Female	18-24Yrs	1	No	1	1	52		0	7094	7119	25	3	551	Deferred	TDF+3TC+EFV	-97	-37
160D314	674	1	Female	30-39Yrs	1	Yes	1	2	54		0	12170	12590	7	3	600	Deferred	TDF+3TC+EFV	-93	19
133D414	153	1	Male	30-39Yrs	0	No	1	2	55	170	0	11070	11084	0	3	969	Deferred	TDF+3TC+NVP	-58	50
244D114	505	1	Female	25-29Yrs	2	No	1	2	47	157.8	0	9821	9996	70	3	961	Deferred	TDF+3TC+EFV	-73	-46
92D912	269	2	Male	40-49Yrs	99	No	1	2	53	166	0	15911	16045	49	3	126	Deferred	AZT+3TC+NVP	1360	1360
34D116	402	1	Female	30-39Yrs	1	Yes	1	2	56	169.4	0	12758	12787	29	3	361	Deferred	TDF+3TC+EFV	-80	-3
142D815	42	3	Male	30-39Yrs	99	Yes	2	4	47	156	0	11187	11251	6	3	436	Deferred	TDF+3TC+EFV	-135	-44
124D215	429	1	Female	18-24Yrs	1	No	3	2	59		0	7333	7351	18	3	684	Deferred	TDF+3TC+EFV	-59	25
77D516		1	Female	18-24Yrs	1	Yes	1	1	58		0	6984	7070	86	3	234	Deferred	TDF+3TC+EFV	-76	-44
108D1213	180	1	Female	25-29Yrs	99	Yes	2	1	67		0	9116	9129	13	3	1097	Deferred	TDF+3TC+EFV	-80	53
64D814	375	1	Female	30-39Yrs	2	Yes	1	2	73		0	12632	12791	10	3	723	Deferred	TDF+3TC+EFV	-123	-44
163D215	147	1	Female	18-24Yrs	1	No	1	2	44	157.8	0	7704	7720	16	3	680	Deferred	TDF+3TC+NVP	-97	-41
12D215	13	3	Male	30-39Yrs	2	No	1	3	55	168.3	0	13911	13939	0	3	670	Deferred	TDF+3TC+EFV	-79	-39
150D113	437	1	Female	30-39Yrs	99	No	1	1	60		0	14261	14288	0	3	1417	Deferred	TDF+3TC+EFV	-94	18
99D512	416	2	Male	25-29Yrs	2	No	1	2	52	169.5	0	9265	9405	1	3	14	Deferred	AZT+3TC+EFV	1509	1538
45D1214	332	1	Female	25-29Yrs	1	No	2	2	60	167.6	0	10198	10233	0	3	724	Deferred	TDF+3TC+EFV	37	156
180D1113	190	1	Female	30-39Yrs	1	No	1	2	57	168.5	0	11275	11289	14	3	1129	Deferred	AZT+3TC+NVP	-110	-27
181D215	141	1	Male	30-39Yrs	99	No	0	2	53	160.3	0	13192	13202	10	2	484	Deferred	TDF+3TC+EFV	193	221
79D414	52	3	Male	40-49Yrs	2	No	1	3	41		0	14703	14764	10	2	42	Deferred	TDF+3TC+EFV	899	927
53D414	247	1	Male	18-24Yrs	99	Yes	1	4	67		1	8491	8499	8	1	47	Deferred	TDF+3TC+EFV	954	983
110D1012	182	1	Male	30-39Yrs	1	No	1	3	50	165	0	14139	14167	28	3	1538	Deferred	AZT+3TC+NVP	-68	72
148D1113	628	1	Female	30-39Yrs	1	Yes	2	2	57	146.6	0	12005	12328	11	3	820	Deferred	TDF+3TC+EFV	-102	18
63D215	193	3	Female	18-24Yrs	1	Yes	1	3	60	158.3	0	7691	7737	18	3	663	Deferred	TDF+3TC+EFV	-60	30
151D614	276	1	Male	25-29Yrs	99	Yes	1	2	55		0	10022	10031	9	3	926	Deferred	TDF+3TC+EFV	-54	-24
101D1212	248	1	Female	30-39Yrs	1	Yes	2	2	45	154	0	11298	11343	5	3	1440	Deferred	AZT+3TC+NVP	-73	18
184D212	213	1	Female	40-49Yrs	99	No	3	3	58	156.1	0	14654	14676	9	3	1760	Deferred	TDF+3TC+NVP	-54	31
108D1012	838	1	Male	40-49Yrs	1	No	1	2	53	162	0	17788	17904	32	3	1454	Deferred	AZT+3TC+EFV	-60	30
64D915	491	1	Female	40-49Yrs	99	No	1	2	45	157.3	0	15916	16693	777	3	473	Deferred	TDF+3TC+EFV	-46	-46
25D714	432	1	Female	40-49Yrs	99	No	2	2	57		0	14793	14807	0	3	898	Deferred	TDF+3TC+EFV	-66	47
207D113	563	1	Male	25-29Yrs	1	Yes	3	2	59		0	9674	10032	215	3	1019	Deferred	AZT+3TC+NVP	513	271
121D1214	837	2	Male	25-29Yrs	1	No	2	2	47	169	0	10184	10392	26	3	565	Deferred	TDF+3TC+EFV	39	74
168D413	296	1	Female	25-29Yrs	0	Yes	1	2	53		0	9244	9273	0	2	247	Deferred	TDF+3TC+EFV	1072	1129
62D1113	244	4	Male	40-49Yrs	2	No	2	3	91	174.8	1	14918	14952	6	1	427	Deferred	TDF+3TC+EFV	681	751
194D115	641	1	Female	40-49Yrs	2	Yes	1	2	66	169	0	17555	17825	3	3	437	Deferred	TDF+3TC+NVP	-32	52
28D1112	295	1	Male	50+Yrs	2	No	1	1	60	163	0	18919	18936	17	3	1517	Deferred	AZT+3TC+NVP	-82	-19
25D212	190	1	Female	30-39Yrs	99	No	1	1	55	159	0	11696	11724	28	3	1790	Deferred	TDF+3TC+NVP	-60	31
219D413	618	1	Male	30-39Yrs	1	Yes	2	1	51		0	14364	15473	0	3	232	Deferred	TDF+3TC+EFV	-123	-39
189D614	244	1	Female	40-49Yrs	2	Yes	1	2	45		0	17171	17341	170	3	921	Deferred	TDF+3TC+NVP	-53	38
37D415	190	3	Male	30-39Yrs	0	Yes	1	3	44	161	0	11785	11827	0	3	591	Deferred	TDF+3TC+EFV	-138	-19
161D215	493	1	Male	40-49Yrs	1	Yes	1	2	52		0	15169	15182	13	3	681	Deferred	TDF+3TC+EFV	-45	39
22D1113	153	1	Female	25-29Yrs	2	Yes	1	4	45	156.3	0	9383	9454	57	3	114	Deferred	TDF+3TC+NVP	1051	1024
78D215	81	2	Male	40-49Yrs	1	No	1	4	49	166	0	14645	14720	5	3	620	Deferred	TDF+3TC+EFV	-82	-25
93D213	928	1	Female	18-24Yrs	2	Yes	2	2	47	154.3	0	8070	8693	16	3	803	Deferred	TDF+3TC+EFV	-165	-45
264D1012	1220	1	Male	30-39Yrs	99	No	2	1	56	168	0	13065	13386	21	3	1223	Deferred	AZT+3TC+EFV	-122	-23
34D813	260	1	Female	30-39Yrs	1	Yes	1	2	44	152	0	11161	11175	14	3	1243	Deferred	AZT+3TC+NVP	-74	-18
151D512	173	1	Female	18-24Yrs	1	No	2	1	61	153.1	0	8520	8571	21	2	467	Deferred	AZT+3TC+NVP	1188	1255
138D712	397	1	Female	25-29Yrs	2	No	1	1	50		0	9648	9876	46	3	1446	Deferred	TDF+3TC+EFV	-59	-31
25D1115	268	1	Female	30-39Yrs	2	No		2	54		0	13077	13092	15	3	422	Deferred	TDF+3TC+NVP	72	156
54D812	390	1	Female	25-29Yrs	1	No	2	2	45		0	9569	10016	145	3	1306	Deferred	AZT+3TC+EFV	-158	-38
82D1012	375	1	Female	18-24Yrs	1	No	1	2	58		0	7909	7981	44	3	1515	Deferred	AZT+3TC+EFV	-65	37
137D513	430	1	Male	40-49Yrs	1	No	1	2	57		0	14736	14750	14	3	1320	Deferred	AZT+3TC+EFV	-45	-46
86D1012	259	1	Female	25-29Yrs	1	No	1	2	65		0	9586	9784	193	3	1538	Deferred	AZT+3TC+EFV	-45	39
81D412	627	1	Male	30-39Yrs	0	Yes	3	1	52	171.8	0	10790	11083	7	3	1439	Deferred	AZT+3TC+NVP	32	32
179D413	769	1	Female	30-39Yrs	2	Yes		4	48		0	12153	12334	14	3	1180	Deferred	TDF+3TC+EFV	-104	-37
110D1015	383	1	Male	40-49Yrs	2	No	1	2	65	169.3	0	14894	14904	10	3	436	Deferred	TDF+3TC+EFV	-86	-19
72D715	222	3	Female	25-29Yrs	2	Yes	1	3	48		0	10420	10476	0	3	481	Deferred	TDF+3TC+EFV	-142	-23
13D412	388	1	Male	50+Yrs	99	No	0	2	43	159	0	18351	18937	3	3	1151	Deferred	TDF+3TC+EFV	-74	17
42D412	37	2	Female	30-39Yrs	3	No	0	4	43		1	13243	13278	0	1	106	Deferred	TDF+3TC+EFV	1563	1598
153D613	698	1	Female	25-29Yrs	99	Yes	1	2	74		0	10164	10411	237	3	1276	Deferred	AZT+3TC+EFV	-59	32
56D413	320	1	Female	18-24Yrs	99	Yes	1	4	43	149	0	8128	8149	7	3	1347	Deferred	TDF+3TC+EFV	-95	-11
66D1012	491	1	Female	25-29Yrs	1	Yes	2	1	50	155.5	0	8871	9070	173	3	1522	Deferred	AZT+3TC+EFV	-58	29
191D1014	121	3	Male	30-39Yrs	99	No	0	3	47	152	0	13079	13121	0	3	758	Deferred	TDF+3TC+EFV	-44	-45
127D316	380	1	Male	40-49Yrs	99	No	1	2	72		0	15428	15443	0	3	262	Deferred	TDF+3TC+EFV	-93	-5
254D112	102	1	Female	25-29Yrs	99	Yes	1	2	48	150	0	9133	9175	28	3	1782	Deferred	TDF+3TC+NVP	-47	-17
47D115	120	1	Male	30-39Yrs	1	No	1	2	62	164	0	10962	10976	0	3	711	Deferred	TDF+3TC+EFV	-53	30
116D713	456	1	Female	25-29Yrs	99	Yes	2	2	59		0	10050	10059	9	3	1263	Deferred	AZT+3TC+EFV	-158	-40
220D114	487	1	Female	30-39Yrs	99	Yes	1	2	47	158.4	0	10945	11194	40	3	301	Deferred	TDF+3TC+EFV	557	558
185D1013	291	3	Male	25-29Yrs	1	No	2	3	73	191	0	10528	10543	1	3	1	Deferred	TDF+3TC+EFV	1130	1144
[truncated: 5,554 more rows]
